# Supplementary material for: Continuous exchange of an inner-membrane ring component is required for assembly and function of the type III secretion system
Source: Nat Commun. 2025 Nov 10;16:9889. doi: 10.1038/s41467-025-65973-9 (PMC12603124; doi:10.1038/s41467-025-65973-9)
Supplement: Supplementary file 4 — Source Data File [file 41467_2025_65973_MOESM4_ESM.xlsx]

## Sheet: Fig. 1C Quantification Secretio
Gel 1
	WT	ΔSctD	WT+SctD(L4) -L-Ara	WT+SctD(L4) +L-Ara	WT+SctD(WT) -L-Ara	WT+SctD(WT) +L-Ara
YopO	208.607	0	105.485	53.071	240.607	77.364
YopH	1341.97	0	1284.16	137.485	2043.87	1666.09
YopM	677.678	0	557.799	144.607	759.263	702.435
SctA	168.021	0	155.728	24.657	335.435	283.021
YopP	758.971	0	803.556	171.142	787.092	706.678
YopE	1547.92	0	1454.38	339.021	2557.11	2866.28
Raw	4703.17	0	4361.12	869.983	6723.38	6301.87
Percentage	100	0	92.7272	18.4978	142.954	133.992
Gel 2
	WT	ΔSctD	WT+SctD(L4) -L-Ara	WT+SctD(L4) +L-Ara	WT+SctD(WT) -L-Ara	WT+SctD(WT) +L-Ara
YopO	142.728	0	195.899	0	226.364	123.071
YopH	1548.51	0	1782.04	222.899	1942.51	1526.8
YopM	844.971	0	813.849	203.607	949.556	587.435
SctA	278.435	0	281.728	45.071	399.021	222.607
YopP	867.92	0	895.092	200.142	1162.09	627.263
YopE	1689.92	0	1966.28	429.142	2553.11	1854.16
Raw	5372.48	0	5934.89	1100.86	7232.65	4941.34
Percentage	100	0	110.468	20.4907	134.624	91.975
Gel 3
	WT	ΔSctD	WT+SctD(L4) -L-Ara	WT+SctD(L4) +L-Ara	WT+SctD(WT) -L-Ara	WT+SctD(WT) +L-Ara
YopO	110.364	0	150.607	0	241.899	105.192
YopH	2093.46	0	2090.58	289.021	2263.46	1998.38
YopM	1046.26	0	1126.38	219.314	1056.68	1004.8
SctA	363.435	0	383.142	71.314	338.728	441.728
YopP	1430.09	0	1349.26	355.971	1270.26	1268.68
YopE	2486.7	0	2826.65	730.799	2991.36	2952.11
Raw	7530.31	0	7926.62	1666.42	8162.38	7770.9
Percentage	100	0	105.263	22.1295	108.394	103.195
	WT	ΔSctD	WT+SctD(L4) -L-Ara	WT+SctD(L4) +L-Ara	WT+SctD(WT) -L-Ara	WT+SctD(WT) +L-Ara
Minimum	100	0	92.73	18.5	108.4	91.97
Maximum	100	0	110.5	22.13	143	134
Range	0	0	17.74	3.632	34.56	42.02
Mean	100	0	102.8	20.37	128.7	109.7
Std. Deviation	0	0	9.12	1.819	18.04	21.76
Std. Error of Mean	0	0	5.265	1.05	10.41	12.56
Lower 95% CI of mean	100	0	80.17	15.85	83.85	55.68
Upper 95% CI of mean	100	0	125.5	24.89	173.5	163.8

## Sheet: Fig. 2D EGFP-SctD Foci Quantif
WT + empty plasmid	WT + SctD(L4) "no arab."	WT + SctD(L4) "+ arab."	WT + SctD(WT) "no arab."	WT + SctD(WT) "+ arab."
2	2	0	3	0
3	3	1	5	0
2	0	0	0	0
4	1	0	1	0
2	3	0	1	0
3	0	1	3	0
6	5	0	2	0
3	2	1	1	0
1	4	0	4	0
4	2	0	4	0
3	0	0	1	0
2	2	0	2	0
3	2	0	3	0
2	0	1	5	1
2	0	0	0	0
2	1	0	1	0
2	0	0	3	0
1	1	0	4	1
3	2	0	3	0
0	1	0	2	0
1	4	0	2	0
2	1	0	1	0
3	1	0	1	0
1	1	0	3	0
1	5	0	0	0
2	1	1	4	0
6	3	0	0	0
1	2	0	2	0
2	0	0	2	0
1	0	1	2	0
2	2	0	1	0
1	2	0	1	0
3	1	1	0	0
1	2	0	1	0
1	1	0	1	0
2	3	0	2	0
1	2	0	1	0
3	2	0	2	0
2	4	0	2	0
3	3	0	1	0
2	4	0	4	0
1	0	1	2	0
1	3	0	2	0
2	0	0	2	0
2	2	0	2	0
3	0	1	6	0
5	4	0	2	0
1	1	0	1	0
4	3	1	1	0
3	3	0	1	0
1	5	1	0	0
0	1	0	1	0
3	3	0	0	0
5	2	0	2	0
3	5	0	2	1
3	3	0	2	0
1	1	0	3	0
3	3	0	0	0
1	1	0	2	0
4	0	0	0	0
1	0	0	3	0
1	0	0	1	0
2	1	0	1	0
1	1	0	1	0
1	3	1	0	0
2	1	1	1	0
3	3	0	1	0
3	2	0	4	0
1	0	1	2	0
3	1	0	0	1
2	1	0	2	0
1	0	0	2	2
3	2	0	3	0
1	1	0	0	0
0	1	0	7	0
0	4	0	2	0
1	4	0	3	0
5	0	0	2	0
5	4	1	1	0
1	0	0	3	0
3	3	0	1	0
4	0	0	1	0
1	1	0	1	0
4	1	0	3	0
0	2	0	3	0
1	3	0	2	0
1	0	1	0	0
3	2	0	3	1
4	5	0	0	0
1	4	0	2	1
3	4	0	3	0
3	1	0	3	0
5	4	0	1	0
4	1	0	1	0
3	2	0	4	0
1	0	0	0	0
2	3	0	3	0
3	2	0	0	0
2	4	0	1	1
2	2	0	2	0
2	0	0	0	0
1	3	0	1	0
2	2	0	0	0
2	1	0	4	0
1	0	0	0	0
4	1	0	4	0
1	2	0	3	0
0	2	0	2	0
3	3	0	2	0
1	5	0	0	0
3	2	0	3	0
2	1	0	1	0
2	0	0	2	0
3	4	0	2	0
0	1	0	1	0
1	3	0	1	0
4	0	0	2	0
7	1	0	2	0
1	1	0	4	0
2	1	0	3	0
1	0	0	1	0
1	4	0	0	0
1	2	0	5	0
1	1	0	1	0
1	3	0	0	0
3	2	0	0	0
2	3	0	3	0
2	2	0	3	0
2	2	0	4	0
2	2	0	2	0
3	0	0	1	0
3	1	0	0	0
1	1	0	0	0
1	1	1	1	0
1	0	0	1	0
0	2	0	2	0
5	2	0	2	0
1	2	0	2	0
0	3	0	1	0
1	2	0	3	0
2	1	0	1	0
5	2	0	3	0
1	2	1	2	0
1	3	2	1	0
3	2	0	3	1
2	2	0	3	0
1	3	0	1	0
4	3	0	3	0
0	2	0	2	0
3	1	0	2	0
0	2	0	1	0
3	4	0	0	0
3	1	0	1	0
3	3	0	3	0
4	2	0	2	0
2	2	0	7	0
1	0	1	2	0
1	1	0	1	0
1	1	0	4	0
4	1	0	2	0
2	3	0	1	0
0	0	0	0	0
2	0	0	3	1
3	2	0	3	0
3	1	0	3	0
2	2	0	2	0
2	2	0	2	0
1	1	0	2	0
4	2	0	1	0
2	1	0	2	0
0	2	0	0	0
0	4	1	6	0
1	2	0	1	0
2	2	1	0	0
1	3	0	0	0
3	3	0	1	0
3	0	1	2	1
0	1	0	3	0
2	3	0	3	0
1	5	0	2	0
3	4	0	4	0
1	0	0	2	0
3	2	0	3	0
2	3	0	3	0
0	1	0	2	0
4	2	0	3	0
4	2	0	5	0
1	3	0	1	0
5	1	1	3	0
1	3	0	0	3
4	3	0	0	0
4	1	0	2	0
7	6	0	2	0
0	0	0	1	0
3	4	1	3	0
4	1	0	3	0
3	1	0	2	0
3	2	0	2	0
2	1	0	3	0
2	4	0	6	0
4	0	0	0	0
4	2	0	1	0
5	3	0	1	0
3	3	1	2	0
1	5	0	3	1
1	2	0	1	0
3	3	1	4	0
4	3	0	4	1
0	2	0	2	1
5	1	0	3	0
2	3	0	3	0
3	2	0	0	0
4	1	0	5	1
3	1	0	2	0
1	1	0	0	0
4	3	0	1	0
1	2	0	0	0
2	3	0	0	0
3	2	2	1	0
2	5	0	2	0
3	2	0	4	0
4	0	1	0	0
2	1	0	2	1
4	2	0	2	0
1	4	0	3	2
0	1	0	3	3
2	3	0	3	0
3	0	0	2	1
4	4	0	0	0
4	4	0	3	0
0	0	0	2	0
0	3	0	3	1
0	1	0	4	0
2	1	0	1	0
1	3	0	2	0
1	1	0	3	0
1	1	0	3	0
2	5	0	2	0
3	0	1	0	0
0	2	1	0	0
0	1	0	1	0
4	2	1	3	0
2	3	0	3	0
4	3	0	0	0
3	2	0	0	0
3	0	1	2	0
3	2	0	1	0
2	6	0	2	1
2	1	1	0	0
1	1	0	6	0
1	6	0	1	0
3	3	1	1	0
4	2	0	0	1
2	2	0	4	1
1	0	0	1	0
3	2	1	1	0
4	4	0	1	0
1	3	0	1	0
3	0	1	2	0
2	1	0	1	0
3	4	0	0	0
3	2	0	1	0
2	2	0	2	0
1	2	0	1	0
0	1	0	2	1
3	1	0	3	0
0	1	0	1	0
1	2	0	2	0
3	3	0	1	1
0	3	0	5	2
2	5	0	1	0
4	2	0	3	0
1	2	0	2	0
1	4	0	0	0
3	1	0	2	0
4	3	0	2	0
1	4	0	4	0
3	2	0	1	0
0	1	0	4	0
4	0	0	0	0
4	2	0	1	0
2	2	0	2	0
1	3	1	2	0
1	2	0	3	1
4	1	0	8	0
1	5	0	0	0
2	4	0	1	0
5	0	0	4	0
2	2	0	3	0
10	2	0	1	0
3	3	0	3	0
2	2	0	2	0
3	3	1	2	0
1	1	0	5	0
3	2	0	2	0
5	0	0	2	0
3	2	0	3	0
1	2	0	3	0
6	2	0	1	0
4	1	0	2	0
3	2	0	2	0
2	4	0	4	0
0	0	0	4	0
2	4	0	1	1
4	2	0	4	1
5	3	0	1	0
0	0	0	2	0
1	4	0	0	0
5	2	0	1	0
3	2	1	3	0
1	4	0	1	0
2	2	0	1	0
4	1	0	1	0
2	2	1	3	0
2	0	0	0	0
2	1	0	0	0
2	3	0	0	0
4	3	0	5	0
2	2	0	2	0
2	1	0	0	0
2	2	0	1	2
3	4	0	3	0
1	3	0	2	0
3	2	1	1	0
2	0	0	1	0
0	2	0	1	0
4	6	0	1	0
2	4	0	1	0
4	4	0	0	0
1	3	0	1	0
2	3	0	2	1
2	1	0	2	0
2	1	1	4	0
3	1	0	4	0
3	2	0	2	1
5	3	0	4	1
2	1	0	0	0
2	2	0	1	2
2	1	0	1	0
3	2	0	1	0
5	1	0	4	0
4	3	0	1	0
4	2	0	6	0
3	5	0	2	0
1	3	0	3	1
2	2	0	3	1
3	2	0	2	0
4	0	0	0	0
1	2	0	2	0
3	3	0	2	0
2	1	0	4	0
2	3	0	4	1
3	2	0	2	2
7	1	0	4	0
5	3	0	3	0
5	2	0	1	0
3	0	0	2	0
5	2	0	2	0
1	2	0	5	0
2	1	0	1	0
5	3	0	4	0
4	7	0	8	0
2	4	0	3	0
1	2	0	4	1
3	0	0	1	1
0	3	0	2	0
1	1	0	0	0
3	1	0	0	0
4	7	0	3	0
1	3	0	1	0
4	1	0	0	0
1	2	0	3	0
2	1	0	2	0
3	3	0	1	0
3	2	0	2	0
0	1	0	4	0
0	2	1	0	0
1	3	0	2	0
1	2	0	0	0
3	6	0	2	0
2	3	0	2	0
2	6	0	2	1
4	2	0	0	0
1	5	0	1	4
5	6	0	3	0
5	1	0	0	0
2	5	0	3	0
1	4	0	2	0
4	3	0	0	0
2	3	0	2	0
1	1	1	0	0
2	3	0	6	0
3	1	0	3	0
1	5	1	1	0
2	1	0	1	0
7	0	0	2	0
3	5	0	5	0
2	3	0	4	0
1	0	0	1	0
3	3	0	1	0
3	1	0	4	0
2	2	0	3	0
2	2	0	1	1
0	0	0	4	0
0	4	0	1	0
4	1	0	1	0
2	4	1	2	0
1	1	1	2	0
2	3	0	2	0
6	4	0	3	0
3	2	1	2	0
0	3	1	2	0
3	3	0	2	1
1	4	0	2	1
1	5	0	1	0
5	3	0	2	0
1	0	0	0	0
5	2	0	1	0
3	3	0	4	0
2	3	1	2	0
4	2	0	1	0
2	2	0	4	0
7	2	1	1	0
3	4	0	2	1
3	5	0	1	0
3	5	0	2	0
2	3	0	6	0
2	2	0	1	0
3	3	2	3	0
4	4	0	2	0
5	2	0	1	0
1	5	0	1	0
6	3	0	4	0
3	3	1	4	0
2	1	1	3	0
1	3	0	3	0
4	3	0	3	0
2	2	0	3	0
1	3	0	1	0
0	1	0	1	1
1	2	0	4	1
3	3	0	1	0
3	1	0	3	0
4	4	0	2	0
2	2	0	1	0
3	1	1	2	0
4	1	0	1	0
2	0	0	0	0
1	4	1	5	0
3	1	0	2	0
2	4	0	1	0
3	2	0	4	0
1	2	0	2	0
5	3	1	1	0
2	5	0	1	0
3	0	0	0	1
5	3	0	1	0
2	3	0	1	0
4	3	0	7	0
3	5	0	2	0
3	5	0	1	0
3	2	1	0	0
2	2	0	3	0
2	4	0	2	0
5	4	0	1	1
4	4	0	2	0
4	2	0	4	0
4	0	0	1	1
2	3	0	3	0
3	4	0	1	0
4	2	0	2	0
3	1	1	3	0
1	3	0	6	0
1	2	0	0	0
2	2	0	0	0
3	0	0	4	0
2	4	0	4	0
3	1	0	2	0
4	1	0	4	0
4	4	0	2	0
2	4	0	0	0
2	2	0	1	0
0	4	0	1	0
2	2	0	1	1
1	4	0	3	0
3	1	0	5	1
5	2	1	1	0
1	2	0	2	0
3	5	0	2	0
2	4	0	4	0
2	2	0	0	0
0	3	0	0	0
1	2	0	0	0
4	5	0	1	0
3	2	0	2	1
2	2	0	1	0
0	4	0	2	0
3	0	0	3	0
5	2	0	5	0
0	1	0	5	0
2	3	0	0	1
0	4	0	0	0
1	2	0	2	0
3	1	0	1	0
2	4	0	2	0
4	3	0	0	0
3	2	1	3	0
5	2	0	2	0
2	3	0	1	0
1	2	0	3	0
1	2	0	5	1
1	2	0	2	0
1	4	0	3	0
3	3	0	3	0
4	3	0	2	0
3	3	1	2	0
4	4	0	1	0
5	1	0	3	1
1	2	0	1	2
4	3	0	2	1
2	1	1	1	0
4	1	1	1	1
1	2	0	4	0
5	3	0	1	0
2	3	1	0	0
4	0	1	1	0
2	4	0	0	0
1	6	0	3	1
0	1	0	3	0
3	3	1	2	0
3	1	0	4	0
2	3	2	2	0
3	4	1	3	0
3	4	0	2	2
2	2	0	4	0
0	4	0	4	0
3	2	1	2	0
4	4	0	4	0
0	1	0	2	0
6	2	0	1	0
1	1	0	2	0
4	3	0	4	1
3	2	1	0	0
1	3	0	1	0
1	2	1	1	1
0	1	1	4	1
1	2	0	1	1
4	9	0	0	0
1	1	0	1	1
3	3	0	1	0
2	1	0	2	0
3	5	0	0	0
5	2	0	3	0
1	4	0	1	0
4	5	0	3	0
2	5	0	3	0
4	5	0	4	1
4	2	0	4	0
2	1	0	1	0
5	4	0	2	0
0	4	0	1	0
2	3	0	0	0
2	4	0	5	0
2	3	0	4	0
0	2	0	0	0
4	3	0	0	0
1	2	0	1	1
2	1	0	1	0
2	2	0	3	0
1	1	0	7	0
2	2	0	0	0
2	1	0	2	0
3	4	1	0	0
1	2	1	1	0
4	1	0	0	1
2	1	0	3	0
0	4	0	1	0
0	3	0	1	0
2	3	0	4	0
1	2	0	5	1
4	5	0	0	0
4	1	0	1	0
3	1	0	3	0
3	3	0	1	0
1	5	0	6	0
3	1	0	3	1
1	4	0	1	0
2	1	1	2	0
5	7	0	3	0
2	1	0	3	0
0	0	0	1	1
2	2	0	5	1
2	4	0	3	1
3	1	0	3	0
1	0	0	3	0
1	5	0	1	0
1	1	0	4	0
0	6	0	1	0
2	3	0	1	0
4	3	1	0	0
1	3	0	1	1
2	2	0	6	0
3	2	0	4	0
2	2	0	0	1
2	5	0	2	1
5	0	0	2	0
1	2	1	6	0
4	2	0	6	0
0	1	0	0	0
2	3	0	2	0
2	4	0	2	0
2	1	0	4	0
1	2	0	5	0
6	2	0	4	0
4	1	0	1	0
1	2	0	1	0
0	0	0	0	0
	WT + empty plasmid	WT + SctD(L4) "no arab."	WT + SctD(L4) "+ arab."	WT + SctD(WT) "no arab."	WT + SctD(WT) "+ arab."
Minimum	0	0	0	0	0
Maximum	10	9	2	8	4
Range	10	9	2	8	4
Mean	2.36	2.263	0.1345	2.018	0.1524
Std. Deviation	1.5	1.48	0.36	1.527	0.4408
Std. Error of Mean	0.06039	0.05959	0.01449	0.06148	0.01775
Lower 95% CI of mean	2.241	2.146	0.1061	1.897	0.1175
Upper 95% CI of mean	2.478	2.38	0.163	2.139	0.1872

## Sheet: Fig. 2E EGFP-SctQ Foci Quantif
WT + empty plasmid	ΔsctD	WT + SctD(L4) "no arab."	WT + SctD(L4) "+ arab."	WT + SctD(WT) "no arab."	WT + SctD(WT) "+ arab."
3	0	3	0	2	7
2	0	1	0	5	3
0	0	4	0	2	7
0	0	4	0	2	3
1	0	5	0	2	2
3	0	0	0	3	2
3	0	1	0	3	4
1	0	1	0	3	5
0	0	4	0	7	3
0	0	0	0	0	3
0	0	4	0	2	4
0	0	0	0	6	2
0	0	2	0	3	6
0	0	5	0	1	5
5	0	7	0	0	6
2	0	3	0	4	5
2	0	2	0	4	3
1	0	0	0	2	0
4	0	1	0	3	0
0	0	2	0	4	6
0	0	1	0	4	1
4	0	4	0	3	3
1	0	2	0	6	7
7	0	2	0	3	3
2	0	2	0	1	2
0	0	1	0	0	4
0	0	1	0	3	3
2	0	0	0	4	8
1	0	5	0	0	4
0	0	2	0	3	4
1	0	0	0	3	4
2	0	5	0	2	3
0	0	1	0	0	5
2	0	1	0	1	1
1	0	2	0	2	4
1	0	3	0	4	5
0	0	3	0	3	6
2	0	1	0	2	2
6	0	2	0	0	1
0	0	2	0	0	2
4	0	4	0	3	0
0	0	0	0	3	2
0	0	1	0	1	1
2	0	3	0	4	3
0	0	3	0	2	2
1	0	0	0	2	4
0	0	1	0	3	4
1	0	1	0	2	6
1	0	1	0	3	3
0	0	0	0	0	3
1	0	0	0	3	0
0	0	0	0	3	1
0	0	2	0	5	3
1	0	1	0	0	2
4	0	2	0	2	7
0	0	4	0	0	2
1	0	2	0	2	5
3	0	2	0	3	5
0	0	5	0	2	1
0	0	2	0	1	1
0	0	5	0	3	2
1	0	1	0	5	4
1	0	0	0	1	2
0	0	5	0	1	3
0	0	1	0	0	5
0	0	0	0	1	2
1	0	0	0	3	4
1	0	1	0	3	1
0	0	1	0	1	1
1	0	2	0	4	5
3	0	1	0	1	3
1	0	5	0	2	3
2	0	1	0	1	3
2	0	2	0	2	0
3	0	1	0	2	2
2	2	4	0	3	5
0	0	1	0	1	3
4	0	4	0	1	3
1	0	1	0	0	2
3	0	4	0	1	5
2	0	2	0	4	3
0	0	0	0	1	1
5	0	1	0	3	1
0	0	1	0	2	2
2	0	1	0	4	1
0	0	2	0	3	3
1	0	0	0	2	3
1	0	3	0	1	1
5	0	2	0	1	3
1	0	2	0	2	3
5	0	2	0	2	0
0	0	7	0	3	3
2	0	3	0	1	3
0	0	2	0	3	0
2	0	3	0	2	4
2	0	4	0	6	3
0	0	0	0	2	1
3	0	3	0	5	4
4	0	3	0	2	4
1	0	2	0	2	1
6	0	3	0	4	4
4	0	2	0	5	2
1	0	2	0	5	0
0	0	0	0	0	2
2	0	4	0	1	1
3	0	2	0	0	1
6	0	2	0	1	1
3	0	3	0	3	2
0	0	1	0	1	1
2	0	3	0	2	1
3	0	1	0	5	4
2	0	1	0	2	4
0	0	2	0	2	2
1	0	5	0	2	2
0	0	2	0	3	2
1	0	0	0	0	3
2	0	5	0	0	5
1	0	2	0	2	3
0	0	1	0	2	0
3	0	2	0	1	1
1	0	1	0	1	6
0	0	1	0	3	0
1	0	2	0	3	3
1	0	2	0	3	3
2	0	5	0	5	2
4	0	4	0	1	6
2	0	1	0	3	5
0	0	6	0	4	6
3	0	2	0	7	6
2		1	0	2	3
1	0	1	0	1	6
2	0	0	0	2	1
0	0	2	0	1	5
0	0	3	0	5	3
2	0	4	0	2	2
2	0	2	0	3	1
1	0	2	0	1	3
1	0	3	0	2	3
1	0	2	0	5	3
3	0	1	0	6	7
1	0	2	0	3	5
0	0	2	0	2	3
3	0	1	0	6	2
2	0	1	0	4	1
5	0	2	0	2	6
1	0	0	0	3	3
0	0	1	0	0	2
1	0	2	0	2	6
1	0	1	0	4	3
5	0	1	0	2	1
1	0	2	0	1	3
1	0	2	0	2	4
0	0	1	0	5	4
2	0	0	0	0	4
1	0	3	0	2	5
1	0	0	0	0	3
3	0	2	0	1	4
0	0	1	0	3	6
1	0	0	0	5	5
0	0	2	0	5	3
1	0	1	0	2	4
3	0	0	0	1	3
0	0	1	0	3	6
0	0	3	0	2	2
3	0	3	0	2	5
3	0	3	0	1	3
1	0	1	0	5	5
5	0	1	0	4	5
0	0	0	0	4	3
0	0	7	0	3	2
3	0	0	0	4	4
4	0	6	0	4	2
4	0	0	0	1	3
6	0	5	0	4	2
1	0	3	0	1	0
2	0	3	0	5	8
1	0	5	0	2	2
3	0	3	0	2	7
1	0	4	0	2	5
1	0	0	0	3	4
1	0	4	0	2	2
1	0	1	0	2	4
1	0	0	0	1	3
0	0	1	0	1	4
2	0	2	0	5	2
1	0	8	0	4	3
6	0	4	0	4	3
1	0	3	0	1	5
1	0	1	0	0	4
1	0	4	0	5	4
1	0	1	0	3	3
3	0	3	0	3	4
0	0	3	0	2	1
0	0	0	0	0	1
4	0	5	0	1	1
2	0	4	0	5	4
2	0	1	0	4	5
2	0	0	0	1	5
4	0	3	0	1	2
4	0	2	0	0	3
4	0	1	0	0	5
1	0	3	0	1	3
4	0	2	0	1	2
3	0	1	0	3	6
1	0	3	0	0	2
1	0	1	0	4	5
2	0	1	0	0	3
3	0	2	0	3	5
2	0	3	0	4	3
3	0	2	0	2	3
3	0	2	0	3	2
2	0	1	0	5	6
3	0	0	0	0	4
0	0	4	0	5	4
6	0	4	0	3	0
2	0	3	0	4	2
1	0	1	0	0	3
3	0	3	0	0	4
2	0	1	0	3	4
2	0	2	0	2	2
2	0	3	0	1	2
1	0	1	0	1	4
5	0	2	1	1	3
2	0	2	0	3	3
1	0	2	0	2	3
4	0	0	0	3	3
1	0	3	0	1	4
1	0	1	0	3	5
5	0	4	0	2	2
8	0	5	0	6	5
3	0	2	0	5	5
3	0	5	0	4	3
4	0	2	0	7	3
3	0	6	0	5	4
3	0	4	0	4	6
1	0	2	0	6	8
5	0	4	0	4	6
3	0	1	0	4	6
3	0	1	0	3	5
0	0	4	0	6	6
0	0	2	0	1	4
4	0	5	0	2	5
3	0	5	0	6	5
6	0	4	0	0	2
2	0	4	0	1	2
3	0	5	0	6	0
2	0	6	0	6	2
5	0	3	0	5	5
3	0	3	0	2	5
3	0	7	0	1	4
0	0	3	0	3	2
3	0	3	0	2	4
0	0	4	0	2	5
0	0	2	0	3	12
3	0	4	0	6	10
4	0	2	0	2	5
2	0	3	0	5	4
3	0	3	0	4	5
5	0	6	0	2	4
2	0	4	0	3	5
3	0	3	0	2	7
1	0	4	0	2	6
0	0	4	0	3	6
1	0	3	0	2	4
3	0	1	0	0	2
3	0	1	0	5	3
2	0	1	0	4	11
3	0	2	0	4	3
5	0	2	0	4	4
2	0	3	0	0	11
4	0	5	0	4	1
1	0	2	0	8	5
5	0	4	0	0	3
1	0	2	0	3	3
4	0	4	0	5	5
4	0	4	0	1	4
6	0	4	0	4	6
2	0	4	0	3	4
4	0	4	0	1	6
2	0	1	0	4	3
0	0	7	0	6	3
1	0	4	0	2	7
3	0	3	0	4	4
4	0	3	0	6	3
1	0	3	0	2	2
1	0	2	0	3	4
0	0	6	0	9	4
3	0	1	0	8	5
1	0	2	0	8	5
0	0	7	0	2	0
2	0	2	0	1	3
4	0	5	0	3	2
3	0	4	0	1	3
3	0	8	0	2	2
0	0	3	0	2	7
5	0	2	0	5	6
5	0	3	0	2	2
5	0	5	0	2	5
4	0	1	0	5	3
3	0	4	0	5	3
0	0	5	0	5	2
3	0	4	0	7	3
2	0	2	0	3	3
2	0	3	0	3	6
5	0	3	0	2	8
2	0	5	0	4	3
4	0	4	0	2	7
1	0	3	0	5	2
5	0	2	0	8	7
0	0	3	0	2	2
2	0	5	0	4	5
1	0	4	0	2	6
3	0	3	0	3	4
3	0	0	0	3	5
3	0	3	0	3	6
2	0	3	0	4	10
0	0	3	0	1	5
5	0	3	0	4	5
1	0	0	0	4	4
1	0	3	0	2	5
0	0	1	0	3	4
4	0	4	0	8	3
4	0	2	0	2	4
1	0	4	0	7	7
4	0	5	0	3	6
4	0	0	0	5	4
5	0	2	0	3	7
1	0	1	0	5	5
3	0	3	0	3	2
2	0	4	0	4	5
2	0	1	0	3	4
1	0	3	0	5	6
4	0	1	0	7	5
1	0	1	0	4	3
0	0	5	0	2	5
3	0	4	0	3	5
1	0	2	0	3	6
1	0	1	0	3	3
1	0	0	0	5	0
1	0	4	0	1	2
6	0	0	0	4	6
1	0	4	0	8	9
2	0	2	0	3	5
1	0	5	0	2	5
1	0	3	0	3	3
2	0	2	0	5	5
0	0	0	0	3	9
2	0	3	0	2	4
0	0	5	0	4	3
1	0	4	0	4	5
6	0	5	0	0	6
3	0	3	0	2	6
4	0	1	0	2	4
0	0	4	0	0	4
5	0	5	0	2	2
5	0	1	0	5	4
2	0	1	0	3	7
1	0	4	0	6	4
0	0	1	0	4	5
1	0	4	0	0	3
2	0	0	0	6	6
1	0	1	0	4	3
2	0	2	0	2	4
1	0	6	0	1	4
4	0	4	0	6	4
6	0	1	0	2	5
2	0	5	0	5	3
5	0	5	0	3	3
1	0	1	0	7	5
1	0	2	0	1	4
0	0	0	0	3	2
1	0	2	0	6	1
0	0	0	0	5	6
6	0	2	0	4	6
2	0	2	0	7	4
2	0	3	0	1	8
0	0	4	0	1	7
4	0	2	0	3	4
2	0	2	0	4	2
2	0	1	0	9	5
4	0	2	0	7	4
1	0	0	0	2	3
0	0	2	0	2	2
8	0	0	0	5	6
1	0	2	0	3	1
5	0	5	0	0	4
3	0	6	0	3	8
1	0	3	0	3	8
6	0	1	0	5	2
5	0	3	0	7	5
2	0	3	0	1	2
3	0	6	0	5	3
4	0	1	0	1	3
2	0	2	0	3	3
3	0	1	0	3	8
1	0	5	0	6	1
5	0	3	0	5	6
2	0	1	0	6	4
4	0	5	0	2	5
3	0	2	0	8	5
5	0	2	0	4	3
3	0	2	0	4	10
4	0	1	0	4	1
3	0	2	0	4	4
1	0	2	0	4	1
0	0	3	0	6	6
4	0	1	0	0	5
2	0	3	0	2	4
2	0	3	0	2	5
1	0	3	0	3	3
2	0	1	0	3	0
1	0	3	0	3	7
0	0	5	0	4	3
4	0	3	0	2	3
2	0	3	0	4	8
2	0	4	0	5	2
0	0	1	0	4	6
6	0	1	0	1	6
0	0	2	0	5	4
3	0	2	0	6	7
4	0	2	0	4	3
2	0	5	0	4	3
4	0	1	0	3	4
4	0	3	0	2	2
3	0	2	0	2	2
3	0	1	0	2	4
4	0	4	0	3	5
3	0	4	0	3	6
1	0	6	0	7	7
0	0	3	0	4	2
2	0	2	0	2	4
1	0	4	0	2	3
1	0	5	0	2	6
0	0	3	0	0	5
2	0	3	0	1	5
4	0	1	0	4	4
5	0	3	0	4	5
2	0	4	0	5	6
4	0	4	0	3	3
3	0	3	0	5	2
1	0	2	0	2	3
4	0	2	0	4	3
2	0	0	0	3	3
7	0	4	0	0	6
3	0	0	0	2	5
2	0	3	0	3	1
0	0	3	0	2	3
4	0	5	0	1	2
2	0	1	0	1	3
0	0	0	0	2	4
1	0	0	0	3	4
2	0	1	0	2	3
2	0	1	0	1	3
1	0	3	0	5	4
1	0	0	0	3	5
2	0	0	0	1	5
5	0	1	0	3	5
2	0	2	0	2	3
0	0	4	0	1	0
0	0	2	0	1	3
1	0	4	0	6	3
1	0	3	0	0	5
1	0	0	0	0	4
0	0	2	0	2	3
0	0	2	0	2	4
4	0	2	0	4	5
5	0	2	0	3	3
2	0	2	0	1	2
1	0	3	0	0	3
2	0	2	0	2	2
4	0	1	0	3	6
2	0	1	0	3	3
3	0	1	0	2	5
3	0	3	0	3	4
1	0	1	0	0	3
3	0	1	0	2	2
2	0	3	0	4	2
1	0	0	0	2	5
1	0	0	0	4	5
3	0	2	0	4	3
0	0	3	0	0	2
0	0	2	0	2	2
3	0	0	0	0	3
1	0	3	0	1	2
2	0	4	0	3	3
0	0	2	0	1	3
3	0	1	0	2	3
2	0	2	0	3	1
3	0	0	0	2	4
1	0	2	0	2	4
0	0	3	0	0	2
3	0	2	0	2	4
1	0	1	0	5	3
0	0	1	0	2	7
1	0	3	0	3	2
1	0	0	0	1	4
1	0	3	0	1	1
1	0	4	0	5	1
0	0	0	0	1	3
4	0	2	0	1	3
2	0	2	0	2	5
5	0	0	0	5	4
5	0	2	0	3	7
5	0	1	0	3	3
1	0	1	0	1	2
2	0	2	0	4	2
1	0	3	0	3	6
2	0	2	0	6	4
3	0	4	0	3	4
1	0	2	0	2	2
3	0	0	0	1	8
2	0	2	0	2	5
0	0	2	0	1	4
1	0	2	0	1	7
0	0	1	0	5	2
6	0	1	0	3	2
0	0	2	0	3	2
2	0	1	0	2	4
1	0	2	0	2	3
1	0	2	0	1	4
1	0	2	0	2	3
4	0	1	0	2	6
0	0	2	0	6	3
1	0	2	0	5	6
1	0	2	0	2	3
0	0	0	0	3	1
0	0	6	0	4	1
3	0	2	0	1	4
6	0	3	0	3	7
0	0	1	0	3	2
0	0	2	0	4	4
3	0	0	0	0	3
0	0	4	0	2	2
4	0	2	0	4	3
0	0	0	0	3	3
2	0	0	0	0	2
2	0	4	0	5	2
2	0	4	0	5	2
1	0	4	0	0	2
4	0	2	0	3	3
3	0	3	0	2	6
4	0	1	0	2	5
1	0	2	0	3	1
0	0	5	0	3	5
4	0	0	0	1	1
0	0	1	0	0	5
5	0	1	0	4	6
0	0	3	0	3	2
0	0	2	0	3	5
0	0	1	0	2	1
3	0	5	0	2	3
0	0	2	0	0	3
1	0	3	0	5	1
1	0	0	0	3	2
0	0	2	0	2	2
3	0	1	0	2	2
1	0	4	0	5	2
2	0	0	0	3	0
0	0	0	0	4	1
5	0	3	0	2	4
0	0	2	0	1	4
0	0	7	0	4	5
1	0	1	0	1	1
1	0	2	0	4	2
1	0	3	0	1	4
0	0	4	0	3	2
4	0	1	0	4	3
0	0	5	0	4	1
0	0	2	0	2	6
3	0	4	0	2	4
2	0	1	0	2	5
1	0	2	0	1	3
2	0	4	0	4	2
2	0	1	0	2	2
1	0	3	0	3	1
1	0	2	0	3	4
6	0	4	0	0	5
0	0	2	0	1	4
0	0	3	0	4	1
1	0	3	0	4	2
2	0	0	0	3	5
0	0	2	0	2	6
1	0	1	0	5	4
1	0	3	0	3	2
0	0	2	0	3	6
3	0	4	0	3	4
0	0	5	0	4	5
2	0	2	0	3	6
1	0	3	0	2	2
0	0	3	0	1	6
1	0	3	0	3	2
0	0	3	0	2	2
2	0	4	0	2	2
3	0	0	0	3	7
2	0	1	0	1	6
1	0	0	0	3	1
3	0	3	0	0	4
1	0	1	0	2	6
3	0	3	0	1	4
3	0	1	0	5	2
4	0	4	0	4	4
3	0	4	0	3	3
1	0	3	0	2	5
4	0	1	0	2	5
0	0	2	0	4	4
3	0	5	0	2	5
3	0	1	0	1	4
2	0	1	0	2	5
3	0	3	0	2	2
1	0	2	0	2	3
2	0	3	0	7	3
3	0	2	0	0	2
7	0	4	0	2	1
2	0	1	0	2	3
3	0	1	0	3	1
1	0	0	0	4	2
0	0	5	0	2	5
4	0	5	0	3	3
2	0	1	0	3	2
3	0	6	0	5	4
4	0	5	0	0	5
2	0	7	0	5	3
2	0	5	0	1	3
3	0	2	0	2	4
0	0	2	0	3	1
1	0	2	0	2	1
0	0	2	0	3	3
1	0	0	0	5	5
3	0	4	0	2	3
1	0	4	0	4	4
2	0	1	0	3	1
1	0	3	0	3	1
0	0	1	0	2	2
2	0	4	0	0	8
6	0	2	0	3	2
2	0	1	0	1	3
2	0	3	0	2	4
4	0	5	0	1	4
4	0	1	0	0	5
5	0	2	0	2	5
2	0	4	0	0	6
0	0	2	3	0	4
2	0	1	0	2	5
1	0	3	0	3	4
	WT + empty plasmid	ΔsctD	WT + SctD(L4) "no arab."	WT + SctD(L4) "+ arab."	WT + SctD(WT) "no arab."	WT + SctD(WT) "+ arab."
Minimum	0	0	0	0	0	0
Maximum	8	2	8	3	9	12
Range	8	2	8	3	9	12
Mean	2.002	0.00311	2.393	0.006211	2.783	3.66
Std. Deviation	1.688	0.07887	1.629	0.1246	1.778	1.91
Std. Error of Mean	0.06653	0.00311	0.06418	0.004908	0.07004	0.07525
Lower 95% CI of mean	1.871	-0.002997	2.267	-0.003427	2.645	3.512
Upper 95% CI of mean	2.132	0.009218	2.519	0.01585	2.92	3.808

## Sheet: Fig. 3B Recovery Curves
Time (sec)		EGFP-SctQ
0		0	0	0	0	0	0	0	0	0	0	0	0	0	0	0	0	0	0	0	0	0	0	0	0	0	0	0	0	0	0	0	0	0	0	0	0	0	0	0	0	0	0	0	0	0	0	0	0
2		0.147682	0.09583	0.021126	0.121947	0.033912	0.129415	-0.03289	0.059244	0.273003	0.047585	0.077078	0.072781	0.039921	0.125293	0.046423	-0.01987	-0.07287	-0.08896	-0.06339	0.300402	0.054875	0.013374	-0.34366	0.157321	0.145524	0.15237	0.062798	0.073387	0.136297	0.066286	0.003938	-0.02703	0.065407	-0.13076	0.25933	0.134812	-0.04251	0.234647	0.359683	0.218088	0.136411	0.027863	0.134709	-0.11788	0.097614	0.118963	0.237103	-0.06942
4		-0.02722	0.175851	0.224722	0.29168	0.020453	0.115293	0.104526	0.146268	0.203187	0.173533	0.004717	0.08514	0.048316	0.100396	-0.06304	0.018432	0.1954	-0.07487	0.085805	0.352292	0.302671	-0.01513	-0.37095	0.142516	0.17293	0.105762	0.155107	0.419226	0.503124	0.062523	-0.08362	0.026369	0.14231	0.121005	0.232732	0.174413	0.029176	0.26918	0.1788	-0.05126	0.305423	0.084392	0.309388	-0.12788	0.146056	0.164579	0.308711	-0.06264
6		0.068098	0.221151	0.170643	0.33112	-0.00325	-0.07903	-0.04528	0.030535	0.113386	0.231206	-0.01151	0.055094	0.216898	0.107226	0.00998	0.024952	0.431245	-0.03065	0.083968	0.437475	0.290662	0.029117	-0.27358	0.331011	0.333664	0.109591	0.123296	0.639077	-0.00441	0.23054	0.017267	-0.00555	0.241651	0.065784	0.22458	0.281045	0.005976	0.250471	0.481887	-0.1183	0.297825	0.050082	0.467052	-0.00897	0.249613	0.040937	0.290708	0.100178
8		0.266234	0.330267	0.244316	0.275598	0.044053	0.247665	0.009432	0.111244	0.083071	0.294986	0.054598	0.08072	0.336402	0.107831	0.037083	0.131828	0.265079	-0.00489	0.099532	0.4121	0.202455	0.135951	-0.4924	0.407967	0.302546	0.206202	0.109041	0.121459	0.088101	0.257678	-0.04386	0.027826	0.019165	0.168668	0.25264	0.426742	0.001463	0.167677	0.438143	0.073964	0.193449	-0.007	0.428303	-0.0174	0.244679	0.205013	0.252034	0.044609
10		0.368198	0.38916	0.376058	0.298251	0.139083	0.335292	0.143042	0.141422	-0.03938	0.215299	0.123601	0.114084	0.410882	0.218558	0.078718	0.137959	0.549395	0.055015	0.13126	0.625446	0.180594	0.129852	-0.14186	0.252204	0.322516	0.2692	0.044257	0.36807	0.279644	0.173415	-0.08634	0.051628	0.107342	0.284808	0.418438	0.301344	0.13369	0.357678	0.284307	0.233591	0.355325	0.030893	0.417669	0.107084	0.313936	0.383759	0.035196	0.115081
12		0.228176	0.46962	0.410058	0.319866	0.108824	0.308707	0.180677	0.109213	0.051899	0.450069	0.123931	-0.17329	0.404576	0.196697	0.098667	0.165742	0.411586	0.065519	0.143143	0.84851	0.393852	0.120014	-0.38526	0.436994	0.401575	0.370482	0.146748	0.20398	0.459092	0.369283	-0.07233	0.021167	0.152074	0.307883	0.385928	0.255181	0.007354	0.149271	0.378268	-0.12407	0.333899	0.076161	0.546846	0.124825	0.384005	0.576319	-0.17902	0.079596
14		0.253586	0.504457	0.444036	0.402967	0.16308	0.378314	0.136177	0.113365	0.455904	0.268129	0.193685	0.373082	0.310106	0.180459	0.116797	0.05599	0.542974	0.272555	0.17622	0.974433	0.185963	0.209603	-0.29679	0.472146	0.349991	0.397617	0.164255	0.417368	0.41027	0.433241	-0.00512	0.072483	0.144856	0.329207	0.425482	0.479249	0.033017	0.28403	0.853919	0.148932	0.489532	0.233301	0.494509	0.009444	0.255977	0.4013	-0.02606	-0.09282
16		0.235717	0.483943	0.387045	0.40585	0.28408	0.258218	0.179794	0.19817	0.206584	0.483566	0.248422	0.366244	0.316815	0.144395	0.050508	0.12557	0.395728	-0.02082	0.265261	0.693364	0.410129	0.1789	-0.70537	0.453515	0.317969	0.571738	0.151842	0.427918	0.134073	0.489399	-0.03908	0.046986	0.182331	0.475262	0.35467	0.541026	0.229862	0.24722	0.649944	0.162026	0.306205	0.236633	0.683348	0.068604	0.156059	0.655295	0.171832	-0.10795
20		0.36588	0.307706	0.379169	0.431351	0.180087	0.492925	0.420968	0.197057	0.448629	0.458551	0.187611	0.403356	0.255423	0.229218	0.108398	0.192501	0.421353	0.122635	0.252323	0.798231	0.2936	0.094081	-0.18164	0.556611	0.439566	0.168785	0.210419	0.390785	0.236622	0.492931	0.151783	0.120357	0.204375	0.671053	0.443992	0.41375	0.315145	0.4864	0.692028	0.140883	0.236922	0.290374	0.590236	-0.00544	0.466864	0.715983	-0.24218	-0.03225
24		0.31888	0.286767	0.519304	0.656773	0.234786	0.618317	0.378638	0.175604	0.277075	0.496969	0.290347	0.546187	0.343837	0.16174	0.243734	0.215158	0.590011	0.083585	0.21525	0.911239	0.229303	0.23146	0.229769	0.498875	0.57728	0.257644	0.278436	-0.04227	0.496974	0.736314	0.029664	0.244049	0.257971	0.365618	0.454964	0.631818	0.365695	0.259089	1.11178	-0.17085	0.524699	0.358892	0.627596	0.434487	0.322482	0.800328	-0.25014	-0.08821
28		0.360436	0.316076	0.785518	0.73216	0.315186	0.6584	0.390886	0.205322	0.65228	0.490149	0.287283	0.614958	0.318436	0.177051	0.210552	0.301397	0.52737	0.346941	0.228141	0.898975	0.428624	0.309772	0.290427	0.659391	0.651953	0.36596	0.27292	0.49203	0.347241	0.84894	0.15069	0.20783	0.28243	0.468479	0.559893	0.645034	0.40015	0.390044	0.804939	-0.23328	0.545336	0.257189	0.5978	0.450057	0.348616	0.566907	0.035544	0.197382
32		0.449974	0.379245	0.67695	0.779081	0.318944	0.846576	0.347852	0.206623	1.15176	0.75297	0.295569	0.939923	0.22558	0.206674	0.249242	0.278106	0.722363	0.060438	0.303829	1.03963	0.308707	0.324897	0.520315	0.811263	0.710817	0.385932	0.26258	0.432922	0.174794	0.760971	0.117078	0.264393	0.450824	0.512794	0.603491	0.44677	0.538277	0.50096	0.61375	0.032437	0.490896	0.266092	0.733019	0.260324	0.456339	0.478605	-0.27422	0.033264
36		0.344903	0.287511	0.660789	0.891887	0.305108	0.831114	0.309422	0.193186	0.857566	0.963933	0.26675	0.951739	0.242325	0.466243	0.281267	0.265533	0.50939	0.470209	0.368127	1.13539	0.37792	0.29751	0.135952	0.720125	0.460595	0.447591	0.258843	0.174421	0.539771	0.885666	0.084599	0.3556	0.55023	0.674082	0.769662	0.562192	0.591693	0.384776	0.772377	0.028773	0.623418	0.326956	0.601931	0.233622	0.558847	0.416882	-0.17358	0.398724
40		0.576482	0.470128	0.844638	0.86688	0.30661	1.06444	0.363645	0.259043	0.405705	0.789253	0.474389	0.932174	0.275696	0.31891	0.276026	0.096656	0.47802	0.510894	0.657273	1.06152	0.356532	0.346263	0.426187	0.773637	0.531234	0.340431	0.252572	0.165822	0.487067	0.785737	-0.09359	0.242528	0.618746	0.687465	0.614569	0.992515	0.618105	0.302592	0.561213	0.021672	0.631179	0.181967	0.922643	0.576959	0.573162	0.413391	-0.23016	0.436494
44		0.615614	0.452198	0.694181	0.969789	0.344697	0.689785	0.393372	0.19042	0.389441	0.894415	0.288856	0.317795	0.49243	0.380863	0.296931	0.551317	0.533481	0.697033	0.534898	1.14403	0.358405	0.287565	0.340343	0.807581	0.593756	0.437287	0.29321	0.075419	0.529309	0.832309	0.023467	0.392776	0.750766	0.707398	0.774011	0.602769	0.814448	0.535372	1.16569	0.326833	0.492921	0.344885	0.692943	0.643867	0.582715	0.58834	-0.08471	0.563061
48		0.432306	0.426749	0.769006	0.902788	0.230456	0.8946	0.363888	0.337775	1.0067	0.631422	0.224479	0.781253	0.461059	0.296649	0.418216	0.511294	0.772683	0.795425	0.64314	0.906396	0.388414	0.408105	0.282096	0.925367	0.624598	0.486347	0.263486	-0.19802	0.501585	0.805304	0.122999	0.450517	0.712145	0.716596	0.638393	0.758191	0.824928	0.690267	0.638917	0.08428	0.871625	0.35819	0.962034	0.471662	0.801823	0.569272	-0.24415	0.425044
56		0.410111	0.606972	0.768949	0.889832	0.280537	0.775224	0.653862	0.390856	0.426606	0.649204	0.240102	0.485086	0.647726	0.187935	0.443704	0.757004	0.276901	0.529658	0.758281	1.04899	0.425227	0.378949	0.444182	0.797137	0.687808	0.6788	0.385707	-0.21027	0.282083	0.974683	0.105368	0.360179	0.728332	1.00523	0.684965	0.89621	0.484667	0.718053	0.766038	0.0034	1.02752	0.41442	0.874014	0.451106	0.625584	0.683013	0.155732	0.2623
64		0.633191	0.71883	0.871819	0.793393	0.318615	0.819162	0.392543	0.460271	0.348206	0.731602	0.391832	1.06145	0.479074	0.436137	0.512853	0.806236	0.252972	0.572307	0.776811	1.01509	0.700866	0.443106	0.375998	1.07337	0.662756	0.823871	0.344848	0.141479	0.418215	0.898071	0.330238	0.300206	0.752236	0.76397	0.498315	0.617104	0.837389	0.727155	0.594441	0.440982	1.00526	0.162981	1.17601	0.574752	0.687022	0.504466	-0.01506	0.243932
72		0.492001	0.861427	0.941164	0.744905	0.395484	1.15592	0.707982	0.818335	0.361931	0.717353	0.5318	1.01218	0.617747	0.205239	0.415923	0.76931	0.241218	0.754046	0.602159	0.966465	0.536811	0.507027	1.05641	0.99077	0.762933	0.57529	0.434189	0.160601	0.431069	0.99254	0.254954	0.407747	0.476824	0.717118	0.584376	0.758825	1.08548	0.560482	0.703244	0.317182	0.895653	0.521192	1.24551	0.640294	0.953213	0.637657	0.057591	0.406374
80		0.76665	1.09855	1.20817	0.830077	0.478878	1.23422	0.798576	0.389582	0.382665	0.510793	0.576888	1.15359	0.622166	0.240194	0.646712	0.629409	0.482869	0.648964	0.656651	0.769523	0.661283	0.51579	0.939465	0.807749	0.665357	0.424639	0.35751	0.553795	0.59349	0.995349	0.381227	0.409847	0.864166	0.757119	0.781419	0.942529	1.0996	0.779372	0.795958	0.244491	0.481428	0.333489	1.35712	0.781646	0.896572	0.6893	-0.00021	0.374878
88		0.560024	0.978269	1.58668	0.833004	0.504042	0.765046	0.801075	0.367641	0.521909	0.724183	0.713401	0.943204	0.490162	0.257155	0.628316	0.837762	0.506406	0.650689	0.619641	0.693984	0.636957	0.582545	1.06482	1.07254	0.616668	0.481921	0.316077	0.343204	0.433857	1.04729	0.396681	0.538	0.942771	0.989959	0.768673	0.650089	0.926038	0.613967	0.837612	0.127746	0.766285	0.319997	0.978536	0.561685	0.949409	0.675806	-0.09584	0.781116
96		0.549145	0.722747	1.14985	0.80454	0.411317	0.702822	0.793799	0.484694	0.853021	0.920926	0.888797	1.61279	0.706873	0.737553	0.539109	1.18926	0.326557	0.727632	0.72458	0.793781	0.570846	0.577343	0.422832	0.896507	0.701263	0.379239	0.464693	-0.04809	0.671942	0.956947	0.423575	0.614126	1.19069	0.681506	0.688322	1.00524	0.891833	0.753243	0.760878	0.517087	0.610306	0.178583	0.939023	0.539641	0.775999	0.755621	-0.15575	0.886498
104		0.617994	0.516344	1.33947	1.0153	0.764207	0.644284	0.880881	0.53531	1.01374	0.98921	0.847088	2.00879	0.430318	0.297984	0.489802	1.02001	0.788306	0.631722	0.764834	1.15993	0.52922	0.496677	0.669715	0.617763	0.732961	0.573942	0.398207	-0.53471	0.063128	0.812447	0.375491	0.781889	0.77344	0.543327	0.772048	0.869504	0.977179	0.726113	1.079	0.13648	0.651308	0.358906	1.41664	0.827962	0.737656	0.881274	-0.14232	0.83757
112		0.572104	0.765848	1.06839	0.838786	0.697711	0.591458	0.673413	0.860351	0.880064	0.909889	0.559389	1.19216	0.784981	0.405456	0.765519	0.78593	0.33757	0.808715	0.683302	0.903591	0.797197	0.613225	0.882933	0.729579	0.689536	0.938039	0.563381	-0.34186	0.475163	0.916265	0.490603	0.698871	0.418507	0.67026	0.747506	0.638642	0.676601	0.591136	1.12476	0.763533	1.08093	0.049946	1.68509	0.775545	0.848854	0.732015	0.071146	0.672248
128		0.634025	0.507121	1.11323	0.850107	0.59449	1.01222	0.653022	0.37474	0.717668	1.07558	0.816419	1.23181	0.829071	0.621485	0.513096	0.860673	0.449983	1.09052	1.00864	1.11449	0.64946	0.773331	0.695061	0.907855	0.696625	0.99544	0.537875	1.33007	0.551379	0.760704	0.566025	0.867131	0.720933	0.596807	0.633484	0.602805	0.704861	0.706597	0.695173	0.892638	0.844843	0.6692	1.46136	1.09052	0.951828	0.670924	0.677679	0.822063
144		0.789866	0.536329	1.62669	1.13088	0.883897	0.976469	0.712192	0.531499	0.852938	1.06005	1.1801	1.23638	0.710232	0.426625	0.789521	0.634057	0.804154	1.17196	0.890354	1.1822	0.748626	0.692179	0.790151	0.967167	0.533104	0.327423	0.478198	0.657307	0.78189	0.883061	0.720924	0.748092	0.745544	1.18583	0.656456	0.697557	0.965052	0.753459	0.913595	0.534942	1.53955	0.849662	1.56219	1.21619	0.821273	0.888469	0.007898	0.859518
160		0.524822	0.707271	1.49055	1.08887	0.906914	0.881443	0.799607	0.560721	0.452881	0.684533	1.06176	1.18129	0.703073	0.349319	0.846521	0.930126	0.792881	1.00839	1.02739	1.09143	0.434484	0.87657	0.551141	0.821373	0.302677	0.873863	0.589089	0.259033	0.678176	0.67144	0.485371	0.883037	0.701012	0.923958	0.65773	0.743996	1.21126	0.633317	0.734477	0.425737	0.730088	0.534991	1.24748	1.18314	0.887841	0.850989	-0.48267	0.896028
176		0.636523	0.619387	1.69143	0.864511	0.859109	0.969461	0.923949	0.831435	1.16385	0.625332	0.419203	1.57488	0.63565	0.577853	0.783248	0.86777	0.815198	0.884202	1.01233	0.766621	0.400044	0.959281	-0.21405	0.789178	0.423182	0.690999	0.38367	0.823083	1.00466	0.81003	0.650292	0.876817	0.718258	0.920455	0.833302	0.895171	1.08847	0.713228	1.52222	0.253226	1.13004	0.83763	1.20647	1.19282	1.17359	0.668726	0.431362	0.884731
192		0.618995	0.668362	1.42475	1.10176	0.925527	0.81562	1.00171	1.01278	0.830618	1.03862	0.447509	1.5234	0.516642	0.776582	0.632037	0.876219	1.02913	0.904044	1.14216	1.06472	0.206571	0.971154	-0.06884	0.817844	0.534234	0.509641	0.281507	0.972468	0.948449	0.74877	0.749998	0.869971	0.944411	0.997922	0.889955	0.798561	0.820534	0.497014	0.654395	0.407619	0.655399	0.417452	1.13445	0.972353	1.37535	1.02597	0.841172	0.890546
208		0.719694	0.639074	2.01264	1.056	0.8143	0.945078	1.22956	1.22867	1.62964	1.08866	0.661193	1.18723	0.350531	0.438029	0.894428	1.16053	1.2255	0.777797	0.994597	1.50386	0.170727	1.03397	0.741694	0.713862	0.680826	0.915399	0.344125	1.09889	0.939599	0.761028	0.641713	0.97149	0.889622	0.577268	0.940744	1.07989	0.897584	0.503569	0.524616	0.56064	0.717436	0.584361	1.32789	1.22167	1.40226	1.05947	0.290279	0.622207
224		0.568226	0.756367	1.44784	1.16281	0.960325	0.822625	1.06875	0.718448	0.78808	0.834998	0.341585	1.69912	0.558368	0.587759	1.03992	1.02194	0.801867	0.749976	0.957505	1.35191	0.545137	1.1565	0.452258	0.799105	0.572862	0.697618	0.47762	0.679931	0.520253	0.658441	0.811794	0.968568	1.00995	0.3599	0.742704	0.678314	0.320634	0.677149	0.889966	0.33409	0.869961	0.480788	1.4287	1.65917	1.10912	0.896048	0.345356	0.979734
240		0.816351	0.765376	1.24998	1.37293	0.835425	0.732259	0.999376	0.618955	0.799323	0.626959	0.873698	1.05668	0.435062	0.544135	1.43584	0.964326	0.916208	0.449111	0.665748	0.919766	0.44696	1.01764	0.389468	0.707731	0.502618	0.711045	0.462983	1.4505	0.689703	0.679019	0.751222	0.808836	0.72368	0.804147	0.830103	0.661933	0.985327	0.926613	0.623773	0.504804	1.21876	0.394282	1.10641	1.11762	0.917599	0.431371	0.607675	1.04316
272		0.587268	0.839762	1.57069	0.966052	0.653801	0.893894	0.985593	0.66268	0.844078	0.880866	0.454169	1.01752	0.609871	0.581733	0.753271	1.15081	0.704149	0.453374	0.94198	0.902677	0.630182	1.16811	1.92992	0.555023	0.509607	0.780754	0.632351	1.15014	0.660843	0.884239	0.594445	1.04973	0.8415	0.656095	0.838888	0.599731	1.27049	0.803999	0.752262	0.274559	1.34273	0.541983	1.23607	1.39715	0.966617	0.362453	0.242726	0.62324
304		0.473018	0.977538	2.01576	1.27245	0.570743	0.774445	1.00573	0.525175	0.832196	0.631258	0.185426	0.604257	0.195978	0.43927	1.24841	1.01586	0.943874	0.77944	0.861753	0.819265	0.528958	1.13544	0.307165	0.608501	0.435536	0.777714	0.626532	1.43545	1.03672	0.710858	0.795664	1.21302	1.01903	1.35104	0.844064	0.810533	1.09677	0.374618	1.09758	0.251405	1.42059	0.586521	1.69486	0.920659	0.815782	0.942393	1.0186	0.981005
336		0.555429	0.915837	1.90753	1.26853	1.05869	0.764274	1.30308	0.413524	1.32634	0.599021	0.485147	0.554132	0.800737	0.317445	0.796833	0.746169	0.678798	0.841756	1.16034	0.965421	0.620362	0.889517	0.329018	0.615624	0.570742	0.981541	0.771889	0.334035	0.709208	0.916233	0.860346	0.931313	0.804932	0.766978	0.784517	0.911623	1.04162	0.876143	0.763992	0.507293	1.19559	0.430969	1.06607	1.23135	1.54757	0.849918	1.28675	1.0274
368		0.391649	0.620247	1.61897	0.964651	0.64639	1.10241	1.10916	0.540918	1.32726	0.979063	0.417694	0.644753	0.500334	0.532926	0.63709	1.11274	0.806756	0.872079	1.06359	0.726978	0.495271	0.999342	0.53743	0.815461	0.590427	0.674038	0.584415	0.917083	1.08559	0.753085	0.857621	1.11942	0.856206	1.3314	0.879795	0.330986	0.731128	0.745008	1.08999	0.830043	1.33777	0.867538	1.48374	1.16262	0.966386	0.640265	1.28517	1.17239
400		0.726948	0.625381	2.33842	1.2531	0.689665	0.859274	1.25144	0.850318	1.41848	1.21035	0.526206	0.775133	0.477734	0.791544	0.920691	0.911013	0.851716	0.783514	0.815672	1.05375	0.912719	0.857915	0.693386	0.878586	0.570476	0.604889	0.636126	-0.09665	0.668696	0.820865	0.765089	1.04805	0.703583	1.23368	1.07785	0.580382	0.587788	1.37231	1.10425	0.02702	1.40483	0.697351	1.42114	1.28462	0.843894	0.470709	1.1061	1.09897
432		0.972283	1.05929	2.1752	1.15802	0.957101	0.832753	0.845124	0.809437	1.29201	0.947572	0.58713	0.427069	0.530053	0.525802	0.892665	0.805695	0.296571	0.901387	0.795547	0.798964	0.579615	1.11194	0.848223	0.705437	0.515003	0.670749	0.555034	0.050988	0.778776	1.06036	0.964175	1.01186	1.40465	0.745615	0.974501	1.34071	0.676008	1.04459	1.29563	0.31163	1.31279	0.846181	0.946421	1.01079	0.717534	0.586052	0.905622	0.323569
Time (sec)		EGFP-SctD
0		0	0	0	0	0	0	0	0	0	0	0	0	0	0	0	0	0	0	0	0	0	0	0	0	0	0	0	0	0	0	0	0	0	0	0	0	0	0	0	0	0	0	0	0	0	0	0	0
2		0.265033	-0.05118	-0.00827	0.341418	0.051583	-0.0372	0.021392	-0.03631	0.093919	0.154274	-0.02762	-0.00662	-0.04543	0.039014	-0.09193	0.067869	-0.047	0.121335	-0.05015	0.072838	0.099382	0.11012	-0.02263	-0.06831	0.147776	0.040548	0.053592	-0.17891	-0.0018	-0.55686	0.038117	0.191582	0.132126	0.202661	0.030068	0.047773	0.195462	0.0949	0.075971	0.000993	-0.1388	-0.05134	0.00285	-0.02222	-0.11772	0.023452	0.070039	0.041434
4		0.001695	-0.0773	0.082635	0.366585	-0.00959	-0.01863	-0.07225	-0.01714	0.173106	0.255619	0.015621	0.059828	0.03207	0.022962	-0.1086	0.086038	-0.00133	0.062934	0.006359	0.075919	0.073068	0.240741	0.098805	-0.01416	0.004364	0.102029	-0.05485	-0.08811	0.023931	-0.44541	0.062214	0.055537	0.166595	0.317187	0.047255	0.100979	0.070985	0.087105	0.078693	0.050188	0.121615	-0.08345	0.004584	0.042191	0.158956	-0.00048	-0.00209	0.041948
6		-0.11042	-0.12457	-0.03229	0.340243	0.074147	-0.01556	0.04604	-0.03103	0.20033	0.264669	0.016436	0.050058	0.079369	0.033746	-0.31181	0.011898	-0.00156	0.099523	-0.02105	0.102705	0.071936	0.061379	0.070847	-0.12047	-0.07947	0.167255	0.059557	-0.0732	0.126	-0.28762	0.062269	0.114513	0.147412	0.302318	0.04464	0.208082	-0.12781	0.153764	0.133561	0.039424	0.299597	0.066891	0.017703	0.067543	0.046677	-0.00915	-0.02371	0.080174
8		0.004059	-0.08315	0.197687	0.355265	0.076991	0.027253	-0.01089	0.005695	0.165836	0.279145	0.090004	0.025454	0.06242	0.085837	-0.22364	0.007706	-0.00573	0.024995	0.010608	0.101047	0.052011	0.057804	0.010295	0.004559	-0.39596	0.231363	0.058634	-0.03771	0.164327	-0.20281	0.066232	0.077154	0.191668	0.368895	0.091746	0.163471	0.043566	0.146455	0.060959	0.284432	0.356869	-0.05628	0.048378	0.038968	-0.20676	0.011604	0.068361	0.065224
10		0.003578	-0.00936	0.146189	0.472654	0.156157	0.003622	0.08365	-0.03519	0.281893	0.223969	0.019329	0.093648	0.107512	0.081563	-0.06456	0.054746	-0.00977	0.031916	0.027096	0.092802	0.12171	-0.09515	-0.03005	0.114781	-0.17298	0.235848	0.058626	0.234209	0.154706	-0.28017	0.043073	0.048639	0.178061	0.363876	0.089523	0.18354	0.032952	0.166541	0.049159	0.180486	0.181704	0.003096	0.05738	0.038375	-0.22249	0.037557	0.027766	0.026556
12		-0.04146	0.034239	0.173596	0.363688	0.153526	-0.05659	0.146701	-0.02669	0.276873	0.235847	0.017668	0.085816	0.091838	0.104061	-0.21938	-0.00527	0.049466	0.052112	0.048616	0.081547	0.203628	-0.03925	-0.10763	0.167389	0.083335	0.265319	0.102823	0.08654	0.123895	-0.10302	0.088184	-0.00823	0.200157	0.39593	0.103041	0.17649	-0.00088	0.181355	0.072771	0.112544	0.12459	0.049277	0.06392	0.011532	-0.29921	0.03836	0.10157	0.009263
14		-0.1013	0.086019	0.013745	0.364579	0.185979	0.033236	0.044224	0.02894	0.223835	0.186011	0.108742	0.034214	0.146751	0.049735	-0.19328	-0.01945	0.021884	0.377571	0.087665	0.166728	0.112944	0.082731	-0.01851	0.161881	0.009719	0.160061	0.162742	0.099637	0.127218	-0.20601	0.136706	-0.03992	0.153726	0.438778	0.066038	0.176854	-0.00676	0.331993	0.067093	0.275813	-0.06769	0.023417	0.046762	0.032525	-0.20635	0.093191	0.074638	-0.01407
16		-0.09175	0.119563	0.060744	0.333313	0.179945	0.021586	-0.03919	-0.00174	0.174252	0.164767	0.102326	0.037161	0.1508	0.08571	-0.15373	-0.01086	0.034355	0.294461	0.148674	0.171237	0.112003	0.104571	-0.07339	0.095099	0.133063	0.249107	0.080169	0.081275	0.161173	0.184459	0.094265	-0.01107	0.201704	0.413887	0.047499	0.151125	-0.06807	0.370843	0.093199	0.213394	0.201981	-0.07411	0.101672	0.135449	-0.39745	0.040032	0.047235	0.049639
20		-0.16523	0.067022	0.151919	0.305156	0.242731	-0.02918	-0.1234	0.00388	0.262625	0.162054	0.148144	0.049915	0.171567	0.067821	-0.22872	0.038127	0.047096	0.427261	0.099571	0.148941	0.093362	0.113896	-0.19937	0.165521	0.262426	0.241796	0.149844	-0.13733	0.002891	0.014279	0.150257	-0.08898	0.235361	0.391077	0.107269	0.223512	0.009853	0.153704	0.130542	0.180002	0.140926	0.066496	0.146522	0.134775	-0.2951	0.012067	0.048688	0.101124
24		-0.13386	0.098881	0.183636	0.324801	0.336749	-0.06009	0.093067	0.072553	0.259965	0.264963	0.148532	0.165073	0.083219	0.112416	-0.06512	0.019742	0.033522	0.438543	0.111835	0.236543	0.166633	-0.04449	-0.18637	0.199138	0.245621	0.209488	0.157884	0.089911	0.092954	-0.07142	0.192653	-0.16047	0.2781	0.478574	0.164587	0.125232	0.163581	0.206292	0.139144	0.186533	0.300881	0.062985	0.066062	0.094846	-0.0423	0.090173	0.130626	0.252317
28		-0.28919	0.071886	-0.04576	0.332486	0.336825	-0.03856	-0.07639	0.041906	0.240472	0.250815	0.119548	0.03997	0.168551	0.12593	0.107958	0.139928	0.092186	0.471881	0.10607	0.222132	0.095321	0.138579	-0.10281	0.248781	0.206194	0.342153	0.160132	0.078846	0.054874	0.00541	0.221088	0.059369	0.317437	0.435945	0.102009	0.153327	0.072455	0.406645	0.110032	0.284986	0.2357	0.081314	0.137443	0.138731	0.094242	0.015869	0.084617	0.255791
32		-0.14475	0.105768	0.101417	0.392416	0.395947	-0.00341	-0.04014	0.033757	0.317968	0.304656	0.137778	0.264317	0.192852	0.12651	-0.12669	0.275864	0.168386	0.43256	0.19499	0.13899	0.311046	0.029178	0.076777	-0.08046	0.07925	0.278314	0.134233	0.144284	0.013022	0.125208	0.192717	-0.11309	0.336865	0.413209	0.126575	0.204652	0.071641	0.124441	0.089331	0.192436	-0.0569	0.089638	0.084042	0.071896	-0.07806	0.098093	0.081894	0.366519
36		-0.26869	0.136476	0.08464	0.400074	0.282296	-0.01561	0.014601	0.054696	0.242389	0.180809	0.152684	0.32959	0.182466	0.100155	-0.064	0.202203	0.169095	0.466848	0.374243	0.187163	0.193792	0.274714	0.122922	0.1502	-0.17388	0.3383	0.166502	0.129394	-0.07857	0.050601	0.196804	-0.08961	0.309701	0.400796	0.094193	0.180941	-0.17893	0.121111	0.086601	0.32971	0.519722	0.117734	0.08272	0.185594	0.280099	0.041373	0.080312	0.352506
40		-0.03724	0.119911	0.168842	0.343354	0.267281	0.039341	-0.0998	0.046276	0.251579	0.224573	0.133738	0.331974	0.179598	0.119218	0.076027	0.248236	0.138702	0.297954	0.261838	0.213143	0.284373	0.212231	0.237578	0.259859	-0.1034	0.305327	0.209577	0.222978	-0.00366	0.164566	0.268771	0.095324	0.374312	0.351929	0.103265	0.155154	-0.04971	0.30069	0.145517	0.459824	0.401573	0.047984	0.162269	0.119199	0.188609	0.077496	0.079367	0.334019
44		-0.03409	0.142561	0.068196	0.338359	0.378706	-0.03686	-0.09972	0.052394	0.341031	0.264156	0.183087	0.244995	0.108292	0.085256	-0.01746	0.258712	0.114022	0.225472	0.437903	0.108549	0.362156	0.181935	0.196112	0.356084	-0.17463	0.332796	0.178076	0.352159	-0.00165	0.326298	0.345326	0.132735	0.340865	0.435397	0.071675	0.159015	0.065272	0.306299	0.140891	0.525539	0.427571	0.182474	0.131382	0.170112	-0.08506	0.025954	0.087509	0.383973
48		-0.01267	0.233511	0.0923	0.339013	0.285891	0.04386	0.082562	0.061732	0.333815	0.287701	0.241422	0.352499	0.249174	0.164907	0.032453	0.273553	0.147207	0.374894	0.437461	0.311923	0.32047	0.099301	0.005755	0.387267	0.146516	0.324482	0.237277	0.38511	0.075763	0.228216	0.507393	0.148962	0.214439	0.462411	0.172656	0.170594	-0.01762	0.305732	0.160017	0.526273	0.313783	0.228434	0.147548	0.072529	-0.21241	-0.02819	0.113015	0.299622
56		0.054325	0.145861	0.246167	0.333619	0.392094	-0.03956	0.138775	0.093454	0.339393	0.041913	0.245917	0.318256	0.338397	0.190413	0.172081	0.416421	0.151874	0.439729	0.504271	0.239796	0.261347	0.106768	-0.13271	0.193366	0.420264	0.298867	0.158917	0.387213	0.293446	0.130775	0.458021	0.018817	0.337381	0.507489	0.232368	0.201251	0.271831	0.235965	0.111278	0.701108	0.277906	0.302875	0.241652	0.030005	-0.28479	0.045474	0.097679	0.365181
64		0.039565	0.194684	0.418137	0.342692	0.493497	0.104002	0.186241	0.168638	0.361606	0.082995	0.171735	0.251032	0.321488	0.284993	0.28566	0.283375	0.14597	0.496975	0.424795	0.380451	0.510037	0.153321	0.380994	0.661193	0.26269	0.485318	0.301482	0.472201	0.258175	0.083906	0.560696	0.063927	0.330864	0.600408	0.086166	0.178283	0.239817	0.074714	0.09406	0.64916	0.173585	0.214581	0.369789	0.102166	-0.14466	0.051422	0.149238	0.42295
72		0.200771	0.209611	0.503196	0.296204	0.406744	0.091962	0.132087	0.18315	0.293682	0.198437	0.289857	0.270036	0.32414	0.273792	0.162351	0.297823	0.249674	0.461427	0.567954	0.45858	0.342746	0.185051	0.417983	0.423258	0.13119	0.415238	0.364508	0.401114	0.119842	0.126448	0.550357	0.022528	0.376859	0.446366	0.162345	0.24744	0.207355	0.302665	0.110028	0.577125	0.799894	0.215326	0.323608	0.210125	0.487777	0.000986	0.18087	0.568303
80		0.197182	0.29262	0.171181	0.64101	0.429761	0.034532	0.133511	0.216713	0.321105	0.397956	0.211286	0.269083	0.30422	0.235954	0.361199	0.370636	0.270923	0.491621	0.660005	0.379889	0.436677	0.150764	0.728976	0.292952	0.343288	0.425915	0.252209	0.413971	0.078845	-0.09417	0.449782	0.168762	0.298538	0.487748	0.179581	0.223622	0.162895	0.343578	0.181515	0.415804	0.979207	0.239623	0.255008	0.186493	-0.23662	0.069367	0.107143	0.58968
88		0.34868	0.248176	0.276274	0.551549	0.389659	0.108572	0.191297	0.226513	0.365877	0.289127	0.348349	0.306792	0.372464	0.252251	0.249006	0.288754	0.36376	0.439393	0.470033	0.569087	0.376866	0.313286	0.657046	0.18425	0.047364	0.466258	0.333346	0.236857	0.209176	-0.20528	0.461693	0.045275	0.312537	0.582227	0.199657	0.222616	-0.02706	0.055872	0.245921	0.542963	0.732717	0.235206	0.389424	0.236467	-0.24516	0.020116	0.196946	0.711949
96		-0.27854	0.271101	0.257797	0.586473	0.488496	0.145588	0.208072	0.189675	0.395376	0.541644	0.274856	0.219598	0.326094	0.380671	0.368247	0.20667	0.323075	0.616692	0.563248	0.601599	0.438405	0.393599	0.839037	0.401569	0.041393	0.506747	0.386486	0.450984	0.427889	-0.15555	0.585653	0.061012	0.255839	0.451338	0.207286	0.258394	0.139406	0.271995	0.159559	0.467679	0.667837	0.343699	0.389016	0.285922	-0.11408	-0.01701	0.214402	0.689095
104		-0.00842	0.152824	0.196261	0.668318	0.593723	0.082475	0.238371	0.269146	0.273302	0.539271	0.275691	0.15017	0.397842	0.431462	0.405867	0.215613	0.274651	0.518785	0.401624	0.526173	0.494836	0.218681	0.810309	0.597889	0.194205	0.50454	0.343573	0.318846	0.372046	0.076341	0.578431	-0.04936	0.288466	0.475758	0.203741	0.306895	0.587458	0.202488	0.231841	0.374066	0.910922	0.294331	0.381177	0.307143	0.154381	-0.02771	0.143833	0.610048
112		0.541886	0.101217	0.358237	0.496645	0.500015	0.141392	0.213143	0.256088	0.284175	0.429715	0.241286	0.151751	0.45151	0.37253	0.273256	0.315004	0.426853	0.39759	0.664515	0.462639	0.44627	0.161487	0.920635	0.574586	-0.20353	0.533273	0.332847	0.353371	0.385895	0.055249	0.565073	0.094543	0.218073	0.508907	0.221811	0.387268	0.136757	0.190275	0.257017	0.720665	0.823026	0.334954	0.450018	0.188715	-0.29224	0.012387	0.209306	0.504354
128		0.185142	0.138136	0.383862	0.615701	0.548147	0.223132	0.353914	0.232335	0.296476	0.464782	0.330451	0.29869	0.550004	0.543773	0.170049	0.237728	0.422267	0.474997	0.626577	0.720371	0.37802	0.187884	1.15044	0.401258	0.197235	0.573725	0.301354	0.201282	0.101963	0.052683	0.534211	-0.14648	0.310141	0.624856	0.256593	0.330113	0.451923	0.310028	0.329865	0.80415	0.848176	0.388658	0.384296	0.247695	0.053746	0.013402	0.181941	0.681942
144		0.327332	0.063265	0.406723	0.658488	0.580655	0.282824	0.521498	0.208925	0.455981	0.510373	0.374015	0.200613	0.544273	0.657497	0.274146	0.263908	0.35911	0.290099	0.72466	0.460466	0.517403	0.429083	1.26766	0.558657	-0.15945	0.549643	0.444441	0.315335	0.273307	-0.04875	0.438875	-0.0274	0.300389	0.551957	0.295002	0.381855	0.85493	0.174816	0.452424	0.522323	0.368068	0.652236	0.453024	0.198449	0.464318	0.014885	0.256293	0.605269
160		0.359806	0.290141	0.541274	0.616964	0.603216	0.195986	0.512706	0.278289	0.449617	0.362327	0.336343	0.067528	0.636001	0.66743	0.27852	0.407449	0.343973	0.363514	0.700026	0.530305	0.529924	0.061792	1.34037	0.537424	-0.35009	0.71675	0.517931	0.503055	-0.06085	-0.15427	0.561595	0.039283	0.358981	0.509846	0.176922	0.339066	0.302794	0.29757	0.450537	0.394185	0.899744	0.593738	0.610036	0.444052	0.456368	0.101641	0.2344	0.701939
176		0.239241	0.339324	0.238346	0.68068	0.505187	0.263453	0.591695	0.403947	0.543567	0.39804	0.401895	0.10194	0.679491	0.660207	0.153248	0.322408	0.30493	0.422862	0.787185	0.542378	0.422819	0.207132	1.33986	0.57403	-0.62549	0.735143	0.607343	0.632735	0.169495	-0.15569	0.677053	-0.06499	0.241415	0.597603	0.194744	0.367928	0.567276	0.192189	0.64181	0.784197	0.313447	0.628173	0.555274	0.262004	0.357835	0.162182	0.270657	0.826304
192		0.192976	0.200437	0.428567	0.389085	0.176908	0.428579	0.397273	0.410763	0.606491	0.360497	0.414135	0.013082	0.681417	0.766081	0.213167	0.319005	0.338359	0.295637	0.689935	0.543492	0.52432	0.318361	1.67321	0.745146	-0.18851	0.821435	0.439165	0.736156	0.172605	0.231167	0.70761	-0.04711	0.181184	0.543652	0.167877	0.360081	1.05543	0.423298	0.576966	0.980962	0.210035	0.648673	0.589182	0.19234	0.183234	0.147232	0.322643	0.755643
208		0.092286	0.173121	0.217756	0.412234	0.422479	0.318095	0.347464	0.453725	0.678214	0.372145	0.371421	0.230822	0.691233	0.644167	0.291305	0.329288	0.411411	0.393192	0.79484	0.517591	0.565124	0.352627	1.1543	1.24681	-0.24621	0.643724	0.652617	0.931189	0.359853	0.043593	0.607247	0.047652	0.36375	0.583573	0.300447	0.413341	1.02453	0.385367	0.611419	1.00572	0.070542	0.745803	0.703384	0.290862	0.815461	0.147999	0.327824	0.76406
224		0.106115	0.141098	0.536492	0.350939	0.475582	0.376123	0.387279	0.371781	0.728074	0.420228	0.634412	0.269012	0.79092	0.687014	0.302507	0.414036	0.456769	0.56364	0.763125	0.370801	0.551239	0.628031	1.68188	0.979704	-0.14088	0.584587	0.68776	0.799291	0.327219	0.383248	0.685713	0.165066	0.469916	0.554347	0.214417	0.638591	0.683601	0.391676	0.610898	0.937576	-0.01072	0.720105	0.675208	0.298837	0.635066	0.216975	0.403558	0.844438
240		0.354893	0.28443	0.473299	0.255295	0.520809	0.388152	0.040895	0.405182	0.80253	0.305593	0.471695	0.381758	0.859079	0.68115	0.219698	0.759389	0.531911	0.322483	0.911161	0.467934	0.445216	0.458317	1.24268	1.01536	-0.41807	0.734342	0.68938	0.996944	0.440531	-0.02898	0.671187	-0.13274	0.430639	0.673974	0.175347	0.565657	1.16651	0.259653	0.621172	0.776422	-0.23775	0.805948	0.685502	0.318129	1.09525	0.063247	0.487838	0.900403
272		0.162879	0.269236	0.188473	0.561989	0.501587	0.37675	0.157086	0.454408	0.806818	0.27471	0.513431	0.264975	0.926004	0.91956	0.381172	0.788513	0.614785	0.225864	0.859755	0.444056	0.529422	0.264034	2.03079	1.19013	0.049654	0.651479	0.712381	1.01524	0.29878	0.187935	0.777003	0.06183	0.505374	0.675596	0.2351	0.669365	1.33098	0.31858	0.66399	0.827539	-0.14328	0.598418	0.706516	0.456416	0.255096	0.283571	0.447666	0.887971
304		0.246299	0.322191	0.601269	0.545428	0.594163	0.311108	0.601557	0.485645	0.889321	0.497405	0.505292	0.234814	0.704876	0.789551	0.249539	0.838813	0.470856	0.3517	1.01298	0.536076	0.436237	0.187908	1.65533	0.629281	-0.0753	0.634697	0.628871	0.627914	0.527129	0.240973	0.772382	0.309999	0.51952	0.807777	0.32006	0.738807	1.44216	0.322815	0.349814	0.732502	0.823034	0.538144	0.680955	0.533554	0.131235	0.23321	0.601498	0.874183
336		0.419294	0.342242	0.493127	0.792062	0.697378	0.424044	0.482735	0.439057	0.551802	0.414703	0.574542	0.5863	0.733195	0.687765	0.352794	0.681075	0.517441	0.450782	1.11458	0.728884	0.560319	0.593748	1.37621	0.870508	0.958691	0.818318	0.704051	1.39517	0.506838	0.342902	0.944111	0.146605	0.510898	0.627648	0.458185	0.625965	1.06513	0.12366	0.454202	0.533487	0.550218	0.819674	0.746596	0.566232	0.705213	0.344785	0.712527	0.935039
368		0.245868	0.338534	0.590598	0.749428	0.692606	0.414091	0.626453	0.504787	0.793228	0.47586	0.556218	0.659446	0.987839	0.777612	0.239266	0.422356	0.601256	0.412979	1.20587	0.694271	0.924259	0.78265	1.23987	1.28411	0.55656	0.894911	0.516949	1.21749	0.513889	0.814065	1.03033	0.263254	0.493373	0.714935	0.46801	0.64183	0.948892	0.266069	0.414328	0.145428	0.358406	0.763052	0.701224	0.590463	0.375596	0.469741	0.669483	0.927135
400		0.111739	0.306211	0.657772	0.734927	0.611545	0.425649	0.552437	0.569698	0.408671	0.283478	0.629377	0.644493	1.04869	0.863662	0.379101	0.490693	0.44229	0.547546	0.988273	0.837801	0.84671	0.216909	1.49186	1.11887	1.56991	0.906859	0.528873	1.21459	0.452488	0.543155	0.776359	0.33772	0.783928	0.681374	0.521706	0.714764	0.887419	0.281947	0.340317	0.340334	-0.04427	0.749203	0.622848	0.561296	0.153241	0.492164	0.676681	1.16329
432		0.13826	0.192986	0.734527	0.525638	0.649088	0.420912	0.54514	0.697941	0.552399	0.018648	0.524599	0.804852	0.984235	0.772073	0.169196	0.441207	0.478518	0.803836	0.939686	0.860866	0.852964	0.610592	1.5752	1.0139	0.999607	1.07274	0.719271	1.68908	0.528415	0.607521	0.751516	0.140959	0.726826	0.645846	0.539465	0.613345	0.769142	0.22451	0.453908	0.560035	-0.04314	0.877688	0.74028	0.535771	-0.04775	0.513223	0.723684	0.983323
Time (sec)		SctV-EGFP
0		0	0	0	0	0	0	0	0	0	0	0	0	0	0	0	0	0	0	0	0	0	0	0	0	0	0	0	0	0	0	0	0	0	0	0	0	0	0	0	0	0	0	0	0	0	0	0	0
2		0.003993	-0.1668	0.006296	0.03024	-0.03828	0.084744	-0.03565	0.09101	0.021093	0.013331	0.072008	0.07774	-0.06721	0.047356	-0.04645	-0.00718	-0.11131	-0.01949	-0.04119	0.061462	-0.02464	0.044521	-0.10838	0.02947	-0.01745	0.089351	0.03774	-0.02985	0.18998	0.137053	0.072848	-0.12498	0.019548	-0.05728	-0.03337	-0.05158	0.167921	0.008125	0.01438	0.085495	-0.47879	-0.047	0.008688	0.06462	0.099538	-0.10019	-0.11452	-0.02153
4		-0.03407	0.246908	0.04202	-0.0469	0.086454	0.0372	-0.0061	0.023992	-0.26478	-0.01376	0.03232	0.029524	0.152669	-0.02535	-0.0164	-0.12855	-0.10079	0.162439	0.110568	0.122151	0.140978	0.113662	-0.08619	0.00176	0.013485	0.153718	0.02217	0.013768	0.247169	0.19286	-0.01585	-0.01862	0.021367	-0.09094	0.050174	-0.07793	0.06303	-0.06881	0.068232	-0.00808	-0.38527	0.086686	-0.42936	-0.01787	0.00312	0.049172	-0.01348	0.165491
6		0.071189	0.02626	-0.02313	-0.02638	-0.10215	0.214999	-0.14677	0.048004	-0.26986	0.039119	-0.04944	-0.08274	-0.15978	-0.01569	-0.02754	0.16633	0.039334	0.317234	0.04431	0.08018	0.048439	0.093596	-0.06796	-0.06207	-0.01845	0.116587	0.015154	-0.03289	0.232479	0.000874	-0.04158	0.026091	-0.00252	-0.10565	-0.04804	-0.1701	0.069406	-0.10489	0.105233	0.03565	-0.69838	-0.10531	-0.14294	0.078234	-0.04444	0.078217	-0.13183	0.05266
8		-0.22333	0.177552	0.011328	0.069381	-0.08638	0.234783	-0.05486	-0.16066	-0.19734	-0.00184	0.061145	-0.10358	-0.11602	0.09278	-0.06613	0.111673	-0.09339	0.023138	0.004186	0.060553	0.044479	0.057342	0.000436	-0.07419	0.019302	0.378048	0.134491	0.008405	0.244709	0.02656	0.042876	0.03222	0.00919	-0.18477	0.011618	0.093482	-0.02735	-0.1462	0.050017	-0.03449	-0.77984	-0.16573	0.066093	0.019273	-0.08102	-0.20889	-0.02475	-0.03142
10		0.134077	0.17342	-0.0182	-0.03117	-0.07288	0.336274	0.054369	0.067923	-0.08657	-0.01088	0.120439	0.111809	-0.56449	0.072102	-0.063	0.353039	0.068507	0.280793	0.05605	-0.00322	-0.07236	0.024951	-0.04628	0.074235	-0.0394	0.281342	0.253039	0.025711	0.027839	0.142223	-0.00066	0.069643	0.024146	-0.08011	0.07141	-0.03031	0.280297	-0.11046	0.232752	-0.05025	-0.16578	-0.06052	-0.1772	0.251957	-0.01436	-0.32764	-0.18729	0.145329
12		0.094046	0.180876	-0.0349	-0.05429	0.124988	0.120613	-0.18727	0.053981	0.007329	-0.0897	0.012191	-0.06601	-0.36764	0.025442	-0.00163	0.02963	0.216752	0.339284	0.066856	-0.11665	-0.11949	0.076018	-0.0978	0.058634	0.015528	0.3117	-0.14479	0.118659	0.131008	0.023402	0.015903	-0.13754	0.052065	-0.02661	-0.12166	0.137475	0.073324	-0.19123	0.012372	-0.03079	0.760864	-0.00721	-0.25719	0.343141	-0.14634	-0.00201	-0.22593	0.142227
14		0.110833	0.194058	-0.06001	-0.06559	-0.06581	0.222463	-0.2718	-0.05518	-0.19689	0.034135	0.139011	0.000114	0.042874	0.142626	0.044843	0.22545	0.33161	0.249583	0.005786	0.066498	-0.15472	0.041664	-0.17549	-0.03486	-0.0195	0.281542	0.082544	0.054638	0.160676	0.030608	-0.1285	-0.16511	0.000593	-0.04856	0.070297	-0.00071	0.081163	-0.35756	0.009305	-0.06419	1.02863	0.172709	-0.37637	0.223936	-0.06606	-0.34294	-0.2728	-0.00894
16		0.172765	0.005554	0.016507	-0.02359	0.009672	0.324378	-0.11234	0.045689	-0.33143	-0.0362	0.153622	-0.00121	-0.29864	0.103804	0.089664	0.325588	0.277927	0.341247	-0.03912	0.073783	0.03251	0.001918	-0.11687	0.073508	0.023412	0.310474	-0.0062	0.09446	0.077812	-0.07986	-0.09285	0.027657	-0.03235	-0.24178	-0.04204	0.127926	0.321306	-0.101	0.05842	-0.10734	0.572148	-0.00734	-0.18423	0.18622	-0.16945	-0.28241	-0.22671	0.215466
20		-0.30774	0.126184	-0.0387	-0.05434	-0.07205	0.131369	0.07797	-0.0466	-0.26845	-0.07816	-0.03107	-2.5e-06	-0.29096	0.180419	0.013807	0.555504	0.055344	0.149123	0.058821	0.07032	-0.14773	0.095347	-0.11355	0.207611	-0.01642	0.319909	-0.05769	0.087167	0.382735	0.239558	-0.26187	-0.124	-0.00535	0.011085	0.020667	0.083124	-0.26725	-0.3614	0.1799	-0.14919	1.27558	-0.01371	-0.04767	0.293612	-0.06269	-0.30199	-0.22258	0.335036
24		0.26518	0.388752	0.044482	-0.06793	-0.09405	0.224675	0.03726	-0.11322	-0.0198	0.087014	0.133051	-0.03273	0.046862	-0.0118	-0.00444	0.011533	0.188416	0.094594	0.159692	0.01756	-0.09991	0.179434	-0.10711	0.036699	-0.03403	0.617463	0.062316	0.184088	0.211464	0.030074	-0.19087	0.094448	-0.03426	0.020773	-0.04112	0.175499	0.316413	-0.27003	-0.03359	-0.02858	2.34248	0.153322	-0.05189	0.334627	-0.28675	-0.31516	-0.16142	0.377661
28		-0.17214	0.011446	0.03488	0.028731	0.248867	0.150258	-0.23837	0.016485	-0.09295	-0.05287	-0.02993	0.000183	-0.18161	0.022363	0.020162	0.322476	0.138196	0.024539	0.135108	0.044465	-0.07251	0.156995	-0.09241	-0.31479	0.065228	0.412793	0.021008	0.140341	0.416167	0.045951	-0.05054	0.098193	0.031341	0.018641	0.136314	0.16167	0.138974	-0.05636	-0.00044	-0.02503	0.679388	-0.00596	-0.24691	0.218531	0.135536	-0.38444	-0.26646	0.432226
32		-0.20019	0.010762	-0.01012	-0.06776	-0.00605	0.193511	-0.02159	-0.01207	-0.21308	-0.09649	0.03011	-0.20855	-0.70344	0.039822	0.048438	0.079652	0.203571	-0.0117	0.047261	0.054102	-0.2479	0.136361	-0.20366	0.238067	-0.05128	0.439507	0.111669	0.115465	0.504592	0.338971	-0.08978	0.064576	0.015944	-0.13551	0.045682	0.140494	-0.23695	-0.09818	-0.04048	0.163265	0.486452	-0.20892	0.020569	0.225607	0.013792	-0.25985	-0.21872	0.170789
36		0.367026	0.028199	-0.04549	-0.04311	-0.09022	0.191642	-0.24895	0.039835	-0.11913	-0.05863	0.068227	-0.05759	-0.08426	0.058685	-0.00425	0.341352	0.158595	0.327372	0.205727	0.039049	-0.29671	0.277318	-0.13651	-0.25891	0.001682	0.065684	0.014153	0.073759	0.314552	0.280005	-0.03131	0.155786	0.058778	-0.17246	0.128682	0.231484	0.136444	-0.1955	0.023054	0.250065	0.979684	0.174153	-0.05472	0.2699	0.218951	-0.23695	-0.18019	0.349637
40		-0.11269	0.128429	0.043028	-0.0206	0.035649	0.053728	-0.26518	-0.05667	-0.01848	-0.17157	0.099326	-0.14299	0.167044	0.065137	-0.03403	0.090399	-0.13217	0.3495	0.102194	-0.03474	-0.0828	0.282275	-0.10096	-0.10302	-0.09635	0.199933	0.33138	0.169507	0.513681	0.251145	0.079916	0.245327	-0.00402	0.001274	0.039478	0.722031	0.089564	-0.13834	-0.11514	-0.01288	1.60859	0.04843	-0.33559	0.297282	0.052788	-0.27878	0.210545	0.310127
44		-0.15372	0.076703	0.006888	0.107158	0.097056	0.317739	-0.04685	0.045732	-0.04105	-0.15412	-0.01993	-0.07918	-0.22026	-0.02736	0.04225	-0.39299	0.068921	0.257422	0.198754	0.06972	-0.17347	0.300122	-0.18388	-0.23069	-0.12334	0.558064	0.271399	0.196003	0.285551	0.308511	0.142411	0.094824	-0.02023	0.148337	0.0222	0.055295	-0.15168	-0.21841	-0.03971	0.025043	0.872879	0.084262	-0.08184	0.197834	0.299628	-0.14165	-0.02381	0.290211
48		-0.22922	0.135217	-0.02969	0.089989	0.121877	0.23539	-0.24379	0.03827	0.065041	-0.07236	0.417093	-0.08933	-0.56924	0.000855	0.035121	0.049782	0.325404	0.167298	0.321141	0.061478	0.033815	0.302406	-0.09922	0.02597	-0.03808	0.138588	0.065218	0.023824	0.364596	0.058257	0.181854	0.136522	0.007751	0.102839	0.153812	0.526153	0.260731	-0.11391	-0.03684	-0.02958	1.5783	-0.14723	-0.46661	0.421272	0.108448	-0.05012	0.289875	0.562422
56		-0.13958	0.472331	-0.00037	-0.13116	-0.00954	0.274662	0.060875	0.089871	0.014858	-0.14574	0.239741	0.127519	-0.38049	0.055257	0.006444	0.132508	0.130311	0.140457	0.141768	0.067053	-0.22887	0.481884	-0.06244	-0.08276	0.032664	0.430818	0.226672	0.175083	0.311159	0.104309	-0.00564	0.169457	0.077419	-0.01885	0.248154	-0.13998	0.186541	-0.13104	-0.06639	-0.02376	1.90708	0.006252	-0.22191	0.031019	0.019608	-0.287	0.105247	0.720746
64		-0.03807	0.181604	0.001383	-0.00044	0.032932	0.128633	-0.23114	0.33288	0.202374	-0.03071	0.137003	-0.20849	-0.51184	-0.11453	0.007003	0.014643	0.229179	0.219355	0.310471	0.127748	-0.36142	0.416823	-0.12465	0.061754	0.057594	0.552829	0.43144	0.043527	0.535876	0.130181	0.100272	-0.04041	0.019779	-0.06724	0.246168	0.047527	-0.1118	-0.24408	0.038258	-0.12912	1.36225	-0.02279	0.123092	0.35693	0.079654	0.217792	-0.13283	0.602831
72		-0.37716	0.456071	0.093922	-0.02749	0.115577	0.183037	-0.05854	0.077084	-0.02647	-0.11009	0.194321	0.080229	-0.41203	-0.05601	-0.07204	0.127695	0.134937	-0.1935	0.114195	0.066521	-0.02813	0.476996	0.007868	-0.07504	0.098796	0.390907	0.249349	0.098829	0.502936	0.317197	-0.02916	0.08439	0.03966	-0.04924	0.180437	0.060378	0.469354	-0.09042	0.04755	-0.01574	1.51576	0.023526	-0.36011	0.439417	0.007971	0.057229	-0.25369	0.293727
80		-0.18579	0.612228	-0.01979	-0.07972	0.070409	0.135039	0.07348	-0.03487	-0.16422	-0.0886	0.15616	0.064142	0.13583	0.034739	0.006066	-0.08883	0.011828	-0.25347	0.06312	0.017148	-0.03832	0.502773	-0.11861	0.24996	0.253261	0.498284	0.518061	0.094073	0.217609	0.241211	0.064393	-0.0422	0.082027	0.014618	0.174848	0.100048	1.0641	-0.04414	0.033451	0.002791	1.71499	0.027517	-0.35217	0.225553	-0.03569	0.010226	0.244229	0.274467
88		0.124306	0.410649	0.063289	0.071691	0.179094	0.149333	-0.10443	-0.01722	-0.0541	-0.0347	0.265406	-0.00741	-0.30951	-0.04225	0.051616	0.453595	0.348976	-0.48153	0.202136	0.031084	-0.18263	0.484221	-0.11223	0.014584	0.214735	0.292618	0.474742	0.087579	0.475242	0.259594	-0.04265	0.204573	0.106627	-0.06797	0.121067	0.046193	0.366062	0.003468	0.097363	0.03204	1.9857	0.017088	-0.05967	0.161365	0.167583	-0.10044	-0.18562	0.338434
96		0.060007	0.224621	-0.00737	0.111809	0.068622	0.189495	-0.07038	0.139228	-0.06087	-0.04227	0.240694	-0.23146	-0.59713	0.122993	0.011135	0.265166	0.252613	-0.10492	-0.09055	0.060004	-0.22965	0.360145	-0.07089	-0.28533	0.229429	0.168633	0.452044	0.242894	0.215362	0.205822	0.035366	0.101284	-0.03786	0.06302	0.365839	0.082692	0.217784	-0.26016	-0.05976	-0.08692	2.11444	-0.24756	-0.58216	0.334454	-0.03902	-0.10603	0.283619	0.284421
104		0.014427	0.255972	0.060143	0.210313	0.076492	0.079129	-0.24225	0.314397	-0.10867	-0.06208	0.211118	0.186018	0.680963	-0.01137	0.057866	-0.13608	0.111167	-0.18471	0.021888	0.079059	-0.29213	0.541706	-0.07891	-0.09161	0.124887	-0.01723	0.281432	0.178524	0.337467	0.203931	0.136265	0.099032	-0.05129	0.137307	0.269218	0.003745	-0.00076	-0.12889	0.08966	0.027969	1.76616	-0.14155	-0.3241	0.080251	-0.02264	-0.21038	-0.18983	0.660841
112		-0.4226	0.1454	-0.00915	0.246476	0.341675	-0.02828	-0.22078	0.254207	-0.08963	-0.05941	0.002183	0.354462	0.352697	0.087533	0.039403	0.346418	-0.00946	-0.01672	0.298869	-0.02371	0.178996	0.351225	-0.1571	-0.09028	0.161104	0.226596	0.005585	0.101479	0.361167	0.408491	-0.03446	0.166333	0.087195	0.075783	0.269921	0.21676	0.204036	-0.0162	0.009982	-0.06198	2.04771	-0.01688	0.058595	0.096888	0.175212	-0.24358	-0.20421	0.446946
128		-0.482	0.347063	0.025751	-0.03404	0.175055	0.034154	-0.05965	0.022999	-0.00969	0.043245	0.197847	0.132981	0.344113	-0.05477	0.042381	0.616312	0.145345	-0.36192	-0.09964	0.114064	0.239271	0.451661	-0.10464	-0.3195	0.115376	-0.06928	-0.11332	0.374078	0.170787	0.175398	-0.00635	-0.00425	0.016587	-0.01197	0.105731	0.083851	1.16024	-0.22546	0.075919	-0.01046	2.07805	0.295874	-0.18885	0.353675	0.054301	0.108315	0.623288	0.398908
144		0.230267	0.219713	-0.01843	-0.10789	0.31049	-0.03694	-0.13007	0.212915	-0.24356	-0.00627	0.27529	0.198664	0.403105	-0.13439	-0.00322	0.913654	-0.02492	-0.15377	0.297239	0.237059	0.701559	0.268669	-0.09014	-0.2235	0.072487	0.132397	0.055367	0.16087	0.654797	0.081637	0.152946	0.0376	-0.04915	0.254371	0.351667	0.140176	0.200934	-0.10423	-0.03778	0.049248	0.773278	-0.13124	-0.40726	-0.0574	0.033889	-0.04499	0.120031	0.598732
160		-0.62052	-0.12959	-0.02439	-0.02452	0.284435	0.130494	0.049547	0.238609	-0.23423	-0.03517	0.164545	0.479357	0.923566	-0.1821	0.059333	0.245616	0.214786	-0.07104	0.40993	0.102228	-0.09314	0.528686	-0.15065	0.038057	0.267638	0.242911	-0.04816	0.086995	0.378989	-0.00939	0.241948	0.269702	0.08858	0.125717	0.370202	0.184544	0.466989	0.102507	0.062593	0.055234	1.88142	0.033025	-0.5057	0.120968	-0.09408	0.019606	0.212741	0.331355
176		-0.38315	0.134829	0.020999	0.114902	0.096129	0.119317	-0.21956	0.446164	-0.33248	0.097454	0.305229	0.060962	0.6344	-0.22539	0.001913	0.404122	0.631574	-0.13595	0.278287	0.178454	0.36314	0.476366	-0.07002	0.054361	0.36248	0.395702	0.375587	0.298536	0.278727	0.093573	-0.02613	0.305854	0.04675	0.12207	0.262429	-0.09232	0.135124	-0.2425	0.058084	0.16728	1.44128	0.057768	-0.1518	0.245086	0.188985	0.122397	-0.07386	0.680404
192		-0.52219	0.530146	0.123908	0.06489	0.226228	0.204467	0.281782	0.093567	-0.13046	-0.0004	0.270477	0.578142	0.303665	-0.06866	0.098913	0.238022	0.192772	-0.39429	0.426442	0.146809	0.356375	0.65366	-0.08375	0.120598	0.104425	0.353852	0.117129	0.150053	0.309527	0.196621	0.069823	0.284613	0.164349	0.365782	0.15842	0.049098	0.028337	-0.02482	-0.01263	-0.04591	1.12434	0.047565	-0.45642	0.205339	0.225296	-0.00977	-0.36516	0.483248
208		0.123325	0.394556	0.215286	0.083246	0.232462	0.231661	0.294232	0.039462	-0.20417	-0.02982	0.330075	0.526366	1.16466	0.013173	0.113225	0.288887	0.001939	-0.48516	0.068938	0.271799	0.357123	0.476294	-0.02784	-0.27685	0.188017	0.525446	0.118851	0.063384	0.846934	0.184592	0.051912	0.108808	0.091123	0.390256	0.312388	0.097092	0.276757	0.052725	0.177645	0.088808	1.52953	-0.23414	-0.36519	0.159428	-0.03438	0.048235	-0.43507	0.321406
224		0.086274	0.157242	0.139466	0.135971	0.229635	0.192332	0.570926	0.165191	-0.32581	0.24268	0.445997	0.869085	1.13123	0.013655	0.145672	0.609414	0.088146	-0.33488	-0.14099	0.191572	0.586378	0.439313	0.060238	-0.16247	0.141097	0.44239	0.236392	0.160061	0.550981	0.133622	0.274079	0.165284	0.036802	0.274035	0.4763	-0.15264	0.624026	-0.06691	0.104981	0.106356	1.99735	0.100864	-0.30445	0.258929	0.040304	-0.18361	-0.26663	0.828125
240		0.027625	0.681959	0.289127	0.074478	0.259285	0.191606	0.403632	0.327615	-0.1437	-0.05632	0.34974	0.677379	0.506159	0.081147	0.060601	-0.13083	0.080286	-0.17887	-0.48758	0.539505	0.096688	0.47649	-0.04489	-0.29377	0.303405	0.64512	0.31222	0.176557	0.725935	0.080017	-0.07284	0.198973	0.034469	0.196196	0.316994	0.17189	-0.07061	-0.031	0.122612	0.012679	0.989917	-0.0968	-0.30981	0.219098	0.007641	-0.32109	0.055794	0.493815
272		-0.32572	0.32399	0.163515	0.112961	0.317082	0.096121	0.556856	0.495159	-0.12649	-0.07007	0.347922	0.529377	0.479073	-0.16686	0.202827	0.753192	0.209843	0.02264	-0.1393	0.067249	0.022777	0.437821	-0.02198	-0.20369	0.154879	0.867402	0.366546	0.120828	0.388518	0.33529	-0.01199	0.20749	-0.0476	0.265802	0.377214	-0.1553	-0.18581	-0.19966	0.068155	0.051517	1.25008	-0.36284	-0.58505	0.207242	-0.09851	-0.13008	-0.26278	1.15101
304		-0.20272	0.315439	0.204402	0.281898	0.403	0.191939	0.994683	0.295496	-0.03575	-0.12632	0.247116	0.519471	0.460436	0.068232	0.140733	0.201487	-0.03172	-0.26304	-0.41631	0.023581	0.285241	0.121103	-0.0198	0.084904	0.222318	0.42479	0.110279	0.156438	0.436785	0.315483	0.544315	0.368583	0.05388	0.166815	0.219632	-0.14574	0.219426	-0.05127	0.231795	0.139051	0.114157	-0.49242	-0.24302	0.225779	-0.02176	0.065996	0.059433	0.839325
336		0.016025	0.389921	-0.04097	0.494966	0.125023	0.146648	1.12699	0.214558	-0.38844	-0.05949	0.300456	0.484713	0.348941	-0.03335	0.045852	0.1299	0.205019	-0.33095	-0.41446	0.082867	0.142402	0.451215	0.077832	-0.07888	0.287398	0.497003	0.158835	0.162353	0.59455	0.525942	0.215149	0.285624	0.163499	0.190254	0.309638	0.37158	0.026273	0.004603	0.116704	0.263717	0.838424	-0.64104	-0.23942	0.191179	0.00572	-0.23548	-0.19545	1.00808
368		0.377022	0.235028	0.10163	0.577168	0.201996	0.235218	1.2311	0.016651	-0.25828	-0.06065	0.185353	0.465679	-0.11532	-0.10347	0.041891	-0.06322	0.264044	-0.10692	-0.04715	-0.11748	0.754035	0.486655	0.039264	0.003627	0.384898	0.555793	0.320629	0.194235	0.264876	0.071054	0.385582	0.40911	0.129898	0.247172	0.460942	-0.00368	0.219116	0.065475	0.328861	-0.19185	1.19189	-0.22728	-0.05541	0.074217	-0.05153	0.146706	0.450304	0.877155
400		-0.27167	0.223798	0.231233	0.284684	0.184526	0.069284	0.487974	0.243061	-0.19536	-0.15074	0.337997	0.458793	0.720529	0.051379	0.074339	0.254765	0.540324	-0.54348	0.142562	-0.02923	-0.00892	0.402908	-0.00869	-0.29448	0.336279	0.502241	0.224621	0.257996	0.337512	-0.1385	0.202639	0.28723	0.278942	0.138616	0.298127	0.150234	0.092111	0.004464	0.219413	0.111669	0.803037	0.029072	-0.46193	0.606995	0.170536	-0.17708	-0.27309	0.741928
432		-0.72319	0.365901	0.0507	0.226458	0.198487	0.155457	0.437942	0.128455	-0.35403	0.004432	0.529989	0.356706	-0.01359	-0.22843	0.110337	-0.32957	-0.00387	-0.07386	-0.14258	0.117159	0.027486	0.543016	-0.01038	-0.35416	0.459326	0.662085	-0.04922	0.223191	0.127652	0.360582	0.362238	0.357003	0.068759	0.308664	0.53111	0.091811	0.69676	-0.09009	0.120887	0.105409	1.20146	-0.45521	-0.12125	-0.00319	0.434911	0.059329	0.426712	0.09472
Best-fit values	EGFP-SctQ	EGFP-SctD	SctV-EGFP
X0	= 0.000	= 0.000	= 0.000
Y0	= 0.000	= 0.000	= 0.000
Plateau	0.8224	0.5977	0.1907
K	0.01719	0.005693	0.00717
Tau	58.18	175.7	139.5
Half Life	40.32	121.8	96.68
Span	0.8224	0.5977	0.1907
95% CI (profile likelihood)
Plateau	0.8050 to 0.8401	0.5671 to 0.6331	0.1587 to 0.2438
K	0.01609 to 0.01837	0.005095 to 0.006325	0.004383 to 0.01088
Tau	54.44 to 62.15	158.1 to 196.3	91.95 to 228.2
Half Life	37.73 to 43.08	109.6 to 136.0	63.73 to 158.2
Goodness of Fit
Degrees of Freedom	5146	4678	4390
R squared	0.4195	0.3925	0.03126
Sum of Squares	524.3	201.1	489.8
Sy.x	0.3192	0.2073	0.334
Constraints
X0	X0 = 0	X0 = 0	X0 = 0
Y0	Y0 = 0	Y0 = 0	Y0 = 0
Plateau	Plateau < 1.1	Plateau < 1.1	Plateau < 1.1
K	K > 0	K > 0	K > 0
[truncated: 85 more columns]

## Sheet: Fig. 3C Half-Time Recovery
EGFP-SctQ	EGFP-SctD	SctV-EGFP			EGFP-SctQ	EGFP-SctD	SctV-EGFP
24.7425	347.211	935.468		Minimum	6.358	18.57	8.318
20.2366	138.563	447.567		Maximum	312.6	726.7	1527
20.9945	57.6023	404.68		Range	306.2	708.1	1519
20.0128	358.793	277.126
58.675	201.502	362.709		Average	56.17	176.5	401.8
14.6266	271.006	1526.94		Std. Deviation	49.49	133.8	327.6
59.9886	68.8281	91.0916		Std. Error of Mean	4.655	13.12	60.83
49.3863	133.631	651.98
51.1091	385.983	402.493		Lower 95% CI of mean	46.94	150.5	277.2
15.8402	138.279	549.684		Upper 95% CI of mean	65.39	202.6	526.4
34.7894	125.541	245.669
23.137	324.417	50.1292
75.9628	121.902	87.6678
69.2648	143.593	206.887
44.3024	90.0386	332.825
35.1796	66.7458	94.6054
40.4995	73.1576	803.505
6.3584	196.169	478.092
77.7589	59.7677	201.215
10.7688	109.662	830.227
11.7429	63.789	406.95
24.3378	89.3575	159.321
77.2405	120.335	24.4103
43.398	224.464	146.91
12.0657	63.0224	8.31819
150.808	262.877	503.751
82.0971	134.031	599.827
30.545	134.252	474.378
19.1441	136.297	347.108
15.1812	31.9946
12.0697	148.493
26.3785	103.303
23.627	215.724
7.98642	726.679
34.0802	319.139
71.1845	74.6303
16.2308	359.276
51.2349	60.3253
33.6358	27.7197
9.95312	200.672
264.479	151.421
64.9476	127.104
81.7593	112.072
26.6363	168.14
26.301	119.495
62.3647	196.501
98.862	50.2654
26.8468	127.641
56.0289	105.017
38.447	96.235
109.434	81.2732
60.0841	59.4108
20.8129	360.486
50.9768	120.214
36.508	250.557
12.3173	313.988
36.7918	183.913
40.3678	102.16
36.5457	295.695
128.271	219.53
96.9664	300.065
44.9089	95.261
29.3519	18.5651
54.2129	136.966
96.9319	192.397
21.4852	169.733
93.5347	332.737
145.337	96.4445
108.702	112.634
35.9297	200.732
39.9281	37.4512
50.531	166.715
176.624	57.1066
98.2092	178.305
87.3038	74.5768
28.0984	43.2389
42.311	134.513
44.903	493.7
77.4461	297.847
12.3712	135.63
40.0918	86.7947
43.7098	50.8757
57.7137	110.479
22.6463	174.699
21.6747	218.521
11.8984	720.379
25.4749	69.9894
7.44394	55.3406
312.603	106.762
22.263	604.823
55.1587	159.594
39.9538	87.2502
199.988	193.285
98.4106	172.503
66.089	194.793
38.4185	97.5578
32.051	115.657
61.4391	117.759
112.823	193.884
18.2314	398.99
43.4641	434.149
63.564	114.089
16.1783	365.55
52.8296	92.7487
139.544
131.341
97.4648
19.3645
37.7096
128.344
25.7973
70.5015
62.0503

## Sheet: Fig. 5A Recovery Curves
Time (s)		EGFP-SctD(WT) Ox.
0		0	0	0	0	0	0	0	0	0	0	0	0	0	0	0	0	0	0	0	0	0	0	0	0	0	0	0	0	0	0	0	0	0	0	0	0	0	0	0	0	0	0	0	0	0	0	0	0
2		0.257962	0.088249	0.013737	0.041645	-0.11645	0.019181	0.100874	0.006784	0.057319	0.064564	0.024062	-0.06987	-0.06986	0.000364	0.044321	0.009377	-0.04161	-0.00849	-0.07021	0.030089	0.083523	0.062142	0.026631	-0.11215	0.095729	-0.01297	-0.02958	-0.02876	0.083505	0.014097	0.054664	-0.00264	0.047148	0.055824	-0.10532	-0.00498	0.028491	0.045314	-0.02966	0.011578	0.173274	-0.04616	0.043489	0.154889	0.117082	0.042302	0.023856	-0.01342
4		0.197741	0.05366	0.08132	-0.00696	0.335464	0.071396	0.173964	0.085751	0.15106	0.007174	0.048991	-0.03751	0.064864	-0.01527	0.099755	0.085558	-0.03403	-0.11388	-0.01221	0.079502	0.061277	0.121455	-0.05183	-0.04243	0.112959	0.048444	-0.08257	-0.09304	0.043562	0.030165	0.020035	0.03358	0.073329	-0.02039	-0.05161	0.05576	0.023188	0.081638	-0.02949	0.006288	0.213159	0.064824	0.060747	-0.13562	0.426256	0.00684	-0.00367	-0.11581
6		0.218803	0.009019	0.126927	0.232472	0.185094	0.024059	-0.03776	0.124392	0.173056	0.072092	0.044943	-0.03496	-0.07962	-0.05119	0.129093	0.021541	-0.00712	-0.04466	-0.00624	0.113625	0.050992	0.074716	0.104085	-0.04461	0.057006	-0.05595	0.118394	-0.02742	0.008958	0.046932	0.058674	-0.03118	0.17622	0.046799	-0.06571	0.096528	0.138549	0.078598	-0.02033	0.026425	0.311999	0.084645	-0.00215	-0.33718	0.426882	0.075736	0.104224	0.016713
8		0.149543	0.044211	0.155798	0.181357	0.013102	0.090048	0.05023	0.108038	-0.064	0.053764	0.088101	-0.02405	-0.04879	-0.02098	0.045051	0.015746	0.043008	-0.00302	-0.06263	0.154018	0.109131	0.219174	-0.00531	-0.02925	0.190877	0.048932	-0.02126	-0.12818	0.106458	0.069486	0.08306	-0.0648	0.113562	0.107798	0.082993	0.07654	0.162138	0.085352	-0.02363	0.043266	0.2106	0.052857	0.087802	0.107198	0.182505	0.046988	0.004955	-0.03909
10		0.347207	0.07627	0.212312	0.102306	-0.01787	0.11164	0.04161	0.012343	0.147896	0.0484	0.07417	-0.02757	0.103121	0.045659	0.086744	0.079876	-0.00146	-0.04675	0.090281	0.060523	0.140727	0.069306	0.112808	-0.08063	0.149182	0.130886	-0.10331	-0.2679	0.054788	0.067962	0.060522	0.010334	0.164095	0.205031	0.075939	0.080943	0.161436	0.039613	-0.02232	0.127659	0.128786	0.046624	-0.02061	0.164848	0.190921	0.09093	0.071055	0.035011
12		0.292617	0.126055	0.188357	0.147576	-0.16902	0.110431	-0.01384	0.020841	0.00317	0.08491	0.098908	0.040884	0.108868	0.108036	0.045951	0.012906	-0.00625	0.100166	0.166636	0.13283	0.102648	0.161196	0.108566	-0.0468	0.093258	0.062652	-0.02697	0.11074	0.057581	0.104545	0.143574	-0.03969	0.125787	0.108021	0.110945	0.196146	0.154744	0.084335	0.011829	0.100679	0.13031	0.082766	0.078467	0.054164	0.270228	0.162424	0.030516	0.068279
14		0.301194	0.104186	0.214363	0.145602	-0.0565	0.045347	0.02606	0.007689	0.062526	0.080025	0.141816	0.055337	0.153735	0.004332	0.102814	0.025141	-0.02765	0.065213	0.092114	0.030684	0.155221	0.225035	0.102422	-0.03323	0.122285	0.093336	-0.10677	-0.08801	0.037451	0.12812	-0.00709	-0.04249	0.133026	0.085725	0.173473	0.096629	0.102863	0.05801	0.020048	0.106886	0.255049	0.086669	0.134291	0.18567	0.08994	0.144347	0.06123	-0.00945
16		0.498161	0.012113	0.196303	0.216547	0.206989	0.049482	0.03341	0.115556	0.085693	0.073518	0.125133	0.051012	-0.01603	0.070602	0.051499	0.070837	-0.00227	0.106389	0.1663	0.11218	0.203056	0.209266	0.140713	-0.00657	0.188907	0.03013	-0.00115	-0.02818	0.100842	0.14167	0.106701	-0.04573	0.122383	0.135433	0.088346	0.186586	0.144389	0.108776	-0.0222	0.089559	0.307176	0.018846	-0.01283	0.419603	0.033687	0.051392	0.055887	-0.05939
20		0.609069	0.060186	0.197863	0.16594	-0.21819	0.112413	0.064809	0.177099	0.077017	0.108536	0.136184	0.051437	0.024524	0.131189	0.110918	0.033033	0.010232	0.004757	0.111865	0.075412	0.104573	0.119983	0.171356	-0.05292	0.182712	0.110441	-0.05058	-0.04255	0.084907	0.200314	0.149895	-0.03367	0.12885	0.087226	0.201304	0.230727	0.174144	0.088213	0.068406	0.119722	0.368993	0.084718	-0.0559	-0.03054	-0.10196	0.113068	0.100242	0.073612
24		0.598157	0.191463	0.198645	0.197131	-0.09339	0.059609	0.136108	0.209887	0.115101	0.122358	0.185734	0.048237	0.075989	0.004535	0.077644	0.074782	-0.05358	0.119349	0.069007	0.145356	0.214723	-0.01997	0.167061	-0.04241	0.205229	0.1074	-0.09283	0.159545	0.046326	0.122907	0.138296	-0.05122	0.022258	0.185767	0.171869	0.159828	0.194864	0.114884	0.005268	0.126364	0.382523	0.09123	0.111664	0.14922	-0.01297	0.195362	0.081295	0.024236
28		0.310493	0.050642	0.189698	0.414296	-0.1981	0.039191	0.211817	0.30018	0.191098	0.14042	0.170514	0.066815	0.025948	-0.09486	0.127298	0.107238	-0.00783	0.121973	0.074	0.150419	0.325257	0.018511	0.228171	-0.03332	0.263824	0.18002	0.050135	0.074465	0.090607	0.143221	0.164517	0.011388	0.130451	0.077451	0.205456	0.159148	0.211618	0.172764	0.041574	0.160889	0.23694	0.114136	0.184253	0.063587	-0.02122	0.195632	0.094426	0.094262
32		0.339945	0.082936	0.335104	0.361953	0.012003	0.082379	0.193526	0.203995	0.027819	0.131354	0.154769	0.079535	0.150445	-0.07995	0.190968	0.078749	-0.012	0.071446	0.067652	0.122451	0.225064	0.169929	0.283527	-0.06555	0.392443	0.204791	0.188089	0.199768	0.086884	0.115065	0.114133	0.010206	0.120558	0.152409	0.250655	0.200131	0.307364	0.128142	0.02151	0.171753	0.357429	0.099625	0.072788	0.053885	-0.27226	0.209558	0.101054	0.038945
36		0.418141	0.032557	0.254333	0.392593	-0.23362	0.05402	0.051047	0.136812	0.0239	0.150247	0.244513	0.052058	0.219543	0.022291	0.156457	0.108833	0.158198	0.217412	0.020084	0.128283	0.234864	0.189462	0.261277	-0.07182	0.259857	0.137768	-0.03588	0.074929	0.105388	0.142937	0.222397	0.042726	0.071085	0.173744	0.222594	0.126893	0.282506	0.10942	0.045644	0.133905	0.325065	0.120356	0.114011	0.362464	-0.23908	0.210261	0.094429	0.062811
40		0.666266	0.113173	0.306233	0.397244	-0.22874	0.166382	0.104345	0.309765	0.187178	0.146487	0.269444	0.008868	0.128749	0.132385	0.221994	0.051918	0.165544	-0.01893	0.132782	0.067322	0.175296	0.010593	0.202826	-0.03993	0.319254	0.177462	-0.16754	0.198679	0.151599	0.143606	0.238449	0.053779	0.14755	0.109192	0.226416	0.200609	0.350325	0.076781	0.047426	0.181507	0.268241	0.138646	0.046606	0.277664	-0.2275	0.325666	0.102059	0.059417
44		0.53451	0.013144	0.370971	0.347634	-0.18243	0.056463	0.184897	0.234964	0.068204	0.097071	0.250578	0.112447	0.124431	-0.05674	0.238071	0.131852	0.095585	0.032471	0.018502	0.134636	0.38336	0.183259	0.168434	-0.15686	0.308471	0.176261	0.004087	0.209092	0.140263	0.232694	0.249799	0.052677	0.093498	0.112925	0.211423	0.138495	0.3007	0.105339	0.015445	0.120636	0.138533	0.194401	0.204698	-0.03583	-0.2691	0.127323	0.16241	0.095251
48		0.516766	0.187621	0.327694	0.350477	0.217188	0.165097	0.105295	0.311898	0.155303	0.174374	0.248226	0.087255	0.101874	0.070305	0.202607	0.103466	0.124967	0.270241	-0.04173	0.18499	0.284956	0.231441	0.176779	-0.03878	0.313458	0.280887	0.070577	0.213815	0.118453	0.243573	0.183348	-0.00112	0.058588	0.156591	0.236121	0.272941	0.329628	0.11175	0.107112	0.113811	0.047856	0.225432	0.413719	0.133408	-0.18069	0.239254	0.148583	0.044661
56		0.50328	0.202324	0.503812	0.344492	0.085908	0.202588	0.116716	0.283342	0.17037	0.159254	0.264978	0.043076	0.244497	-0.10826	0.148906	0.11786	0.170892	0.090419	0.041919	0.183181	0.222728	0.298794	0.273807	-0.06785	0.35394	0.285897	0.060953	0.640582	0.090425	0.184611	0.253202	0.083713	0.114229	0.149482	0.299993	0.281898	0.347251	0.208918	0.087957	0.155865	0.683311	0.312284	0.348074	0.412283	0.292193	0.269883	0.107662	0.117144
64		0.851284	0.234275	0.54619	0.368909	-0.10281	0.123821	0.024233	0.193952	0.25099	0.15861	0.265043	0.087339	0.351183	-0.04981	0.242759	0.169494	0.228345	0.103017	0.15784	0.24956	0.276297	0.434171	0.319356	-0.07119	0.478665	0.260097	0.133931	0.144778	0.146808	0.163108	0.183921	0.021259	0.210263	0.209803	0.249405	0.273481	0.31757	0.286489	0.159004	0.176211	0.521619	0.3226	0.410122	0.373059	0.231764	0.321035	0.123628	0.088536
72		0.416264	0.132878	0.690689	0.391168	0.171633	0.289844	0.085773	0.220455	0.334639	0.178976	0.299263	0.039403	0.277196	0.084072	0.226025	0.153853	0.330033	-0.01966	0.083219	0.160284	0.458662	0.355678	0.262444	-0.04652	0.383749	0.308317	0.055614	0.252879	0.074063	0.247998	0.227136	0.106294	0.136483	0.28124	0.293358	0.337534	0.326256	0.249537	0.165893	0.200691	0.510968	0.278117	0.444328	0.65007	0.357451	0.336039	0.220968	0.087604
80		0.423285	0.225607	0.579253	0.46346	-0.26434	0.232075	0.070538	-0.02721	0.320359	0.18809	0.221057	0.091109	0.214305	-0.08147	0.258072	0.171758	0.296397	0.00858	0.230813	0.292981	0.44716	0.578198	0.246878	-0.08569	0.280158	0.225416	-0.0469	-0.00697	0.166732	0.206889	0.376241	0.000727	0.079093	0.123017	0.338395	0.268963	0.364902	0.313373	0.127888	0.171782	0.598277	0.312781	0.472702	0.498586	0.088078	0.208892	0.235102	0.093507
88		0.558958	0.142934	0.51583	0.319172	0.027021	0.280743	0.150175	0.021795	0.217853	0.23578	0.250134	0.069456	0.126413	-0.04252	0.263885	0.147835	0.255522	-0.00309	0.130671	0.240692	0.505916	0.78804	0.222775	-0.07791	0.384782	0.274079	0.13469	0.180241	0.140729	0.195166	0.404923	0.054091	0.2079	0.077676	0.309872	0.26754	0.419803	0.305949	0.097998	0.137294	0.626337	0.372984	0.283546	0.641744	0.057928	0.1828	0.32967	0.077562
96		0.839783	0.343999	0.622647	0.378421	0.110503	0.336251	0.253201	0.131397	0.442245	0.234452	0.294205	0.100621	0.242451	0.04371	0.305351	0.239956	0.290875	-0.00561	0.263535	0.186246	0.557829	0.781555	0.215224	0.06285	0.437192	0.432734	0.086212	0.140231	0.06183	0.261486	0.590927	0.111607	0.243202	0.320693	0.249905	0.26394	0.367664	0.286065	0.16731	0.188346	0.59238	0.386017	0.368588	0.183876	0.111146	0.239315	0.437341	0.214564
104		0.469093	0.250204	0.648361	0.37972	0.339944	0.191073	0.129413	-0.02783	0.297572	0.220686	0.228532	0.19746	0.252054	0.283927	0.261505	0.376852	0.33738	0.105931	0.339325	0.21412	0.666726	0.696696	0.33076	0.335118	0.386833	0.382778	0.22906	0.323992	0.21798	0.238121	0.339923	0.188968	0.201318	0.195064	0.229943	0.289891	0.380038	0.38381	0.160342	0.159206	0.642317	0.401813	0.349938	0.456314	-0.17068	0.251313	0.503801	0.166063
112		0.685455	0.28179	0.659095	0.32099	0.237874	0.269367	0.185194	0.13268	0.60324	0.277801	0.313974	0.152883	0.161845	0.10681	0.348689	0.278827	0.323139	0.329737	0.331617	0.292796	0.68399	0.878266	0.391335	0.205006	0.626161	0.477331	0.171283	0.229112	0.214875	0.209005	0.401945	0.133817	0.181725	0.191793	0.314781	0.339276	0.478278	0.290999	0.213813	0.161511	0.510106	0.396722	0.289375	0.46391	0.050882	0.293623	0.288371	0.154898
128		0.456718	0.276478	0.690425	0.357922	-0.17309	0.160272	0.178473	0.009454	0.704396	0.312691	0.301493	0.294261	0.2782	0.352064	0.273757	0.297364	0.40499	0.298292	0.2177	0.296692	0.620465	0.587602	0.412662	0.028514	0.42339	0.294043	0.020737	0.312114	0.361483	0.286447	0.518604	0.251337	0.351734	0.196893	0.224985	0.483803	0.583629	0.344236	0.262378	0.235344	0.360485	0.519904	0.208214	0.567519	0.306786	0.162606	0.306508	0.225349
144		0.208106	0.347464	0.717766	0.421984	-0.08746	0.185366	0.1436	-0.06465	0.788832	0.298856	0.354004	0.345413	0.211487	0.15031	0.37201	0.379294	0.382432	0.304078	0.370115	0.405363	0.74222	0.896125	0.595651	0.073822	0.441541	0.377042	0.032892	0.326986	0.519447	0.271935	0.510666	0.279354	0.318231	0.292793	0.362785	0.500081	0.612691	0.360179	0.261012	0.243523	0.429503	0.623799	0.334513	0.755215	0.505226	0.174074	0.294575	0.234219
160		0.170578	0.40246	0.732248	0.328979	0.109105	0.222566	0.229324	0.0258	0.70987	0.314175	0.342829	0.322999	0.24415	0.132024	0.398097	0.513093	0.369596	0.455082	0.356445	0.51826	0.751528	0.781165	0.390914	0.337692	0.575012	0.522167	0.119575	0.027995	0.696107	0.285789	0.540288	0.11936	0.325779	0.083833	0.349422	0.464143	0.593283	0.463595	0.156211	0.166338	0.57298	0.554749	0.394611	1.06135	0.174689	0.21267	0.387218	0.226282
176		0.190335	0.555695	0.472408	0.491957	-0.14633	0.244694	0.299217	-0.0465	0.785154	0.361931	0.422173	0.216884	0.241526	0.268422	0.41191	0.447516	0.346257	0.294308	0.328676	0.443126	0.711245	0.777802	0.400979	0.300081	0.451506	0.486454	0.327912	0.062304	0.621667	0.304586	0.437	0.317237	0.464243	0.300286	0.429581	0.5868	0.715476	0.560157	0.317908	0.273816	0.807316	0.582145	0.403429	0.784697	0.176447	0.085953	0.370706	0.150456
192		0.182461	0.509979	0.615638	0.332423	-0.42101	0.254022	0.371063	-0.00274	0.6837	0.343369	0.367376	0.335835	0.293908	0.40686	0.346251	0.414229	0.340463	0.255104	0.434162	0.480962	0.947425	1.10279	0.450944	0.479683	0.518871	0.409553	0.796874	0.251069	0.617585	0.275441	0.522422	0.414138	0.269233	0.24995	0.484041	0.584229	0.608029	0.469406	0.369701	0.325292	0.793381	0.59548	0.640356	0.680823	0.633285	0.262717	0.391045	0.211334
208		0.610204	0.459815	0.62766	0.545039	-0.29715	0.159129	0.358226	0.005166	0.91318	0.295282	0.350762	0.326588	0.533888	0.251763	0.391239	0.472801	0.26765	0.201672	0.428053	0.419943	0.81262	1.04521	0.361779	0.528863	0.446922	0.485822	0.763893	0.439839	0.727387	0.318609	0.476035	0.362753	0.28806	0.38355	0.326925	0.719073	0.695766	0.563876	0.37211	0.447977	0.588092	0.491025	0.50431	0.74327	0.71435	0.340919	0.578253	0.01764
224		0.37295	0.598494	0.543252	0.640323	-0.11486	0.341696	0.550626	0.096297	0.673822	0.306962	0.269301	0.22299	0.488515	0.349854	0.405739	0.548777	0.32305	0.36909	0.565745	0.556951	0.972687	1.03044	0.560431	0.465808	0.678414	0.495982	0.72595	0.295321	0.636976	0.268176	0.454502	0.303967	0.367733	0.374408	0.312744	0.726671	0.739252	0.510955	0.358955	0.408752	0.848068	0.55577	0.72569	0.828407	0.799915	0.27064	0.505982	0.181593
240		0.84136	0.724157	0.542414	0.517756	0.247375	0.420284	0.517471	0.12407	0.787447	0.334724	0.282019	0.310103	0.609803	0.325144	0.3432	0.476734	0.45617	0.246767	0.744808	0.480453	0.800536	0.98326	0.465995	0.370674	0.538094	0.623411	0.389312	0.286113	0.682365	0.296987	0.528906	0.261422	0.626612	0.323146	0.425261	0.826376	0.762238	0.597028	0.377874	0.525465	1.27724	0.939263	0.792903	1.01262	0.821595	0.289035	0.591938	0.197016
272		0.940646	0.829829	0.503784	0.69385	0.02974	0.271729	0.466023	0.079125	0.919649	0.364625	0.422973	0.336227	0.593268	0.526763	0.467167	0.793206	0.48249	0.201631	0.791312	0.458635	0.840361	1.04368	0.538598	0.394971	0.800519	0.515364	0.92525	0.065675	0.65707	0.322332	0.376025	0.432394	0.557941	0.548354	0.485904	0.760184	0.755704	0.54573	0.395088	0.463804	1.55447	0.791374	0.81815	1.28408	0.966589	0.432369	0.639565	0.159097
304		1.09653	0.729007	0.547811	0.457089	0.061455	0.259781	0.679587	0.233755	0.8267	0.318615	0.300687	0.504791	0.775886	0.463122	0.481971	0.826212	0.409092	-0.05158	0.746237	0.498219	0.829919	1.22161	0.565418	0.340835	0.674712	0.588589	0.601564	0.246368	0.885207	0.337204	0.778529	0.381226	0.646733	0.465241	0.594129	0.783795	1.02586	0.695767	0.478495	0.47257	1.36111	0.83529	0.897704	1.04333	0.938663	0.401569	0.651725	0.213238
336		1.07382	0.679003	0.576803	0.609526	0.724141	0.435763	0.4092	0.173746	0.826991	0.427057	0.422189	0.518055	0.64893	0.173874	0.519702	0.62173	0.590259	0.159977	0.887991	0.530447	0.827729	1.13953	0.78496	0.576181	0.764525	0.587197	0.704855	0.632454	1.03987	0.481723	0.519683	0.392814	0.76296	0.401399	0.628988	0.713517	1.27508	0.662138	0.558853	0.465798	1.03938	0.739906	0.802532	0.728442	0.741618	0.45636	0.61846	0.375098
368		0.761921	0.791697	0.779241	0.491849	0.50793	0.447562	0.567501	0.373141	0.737641	0.409053	0.341221	0.618008	0.72766	0.250566	0.559925	0.843101	0.402225	0.580751	0.732362	0.579145	0.815216	0.864141	0.743215	0.6394	0.714001	0.543253	0.59842	1.06191	0.843681	0.439611	0.591891	0.349678	0.548324	0.482634	0.677787	0.978845	1.15255	0.573353	0.545537	0.539764	1.15284	0.741813	0.777638	0.509254	0.916525	0.528149	0.588158	0.255694
400		0.994001	0.696013	0.861337	0.497743	0.337057	0.620471	0.561473	0.346312	0.809046	0.355284	0.488656	0.671983	0.62152	0.357431	0.539444	0.89284	0.81685	0.33222	0.732861	0.550014	0.838749	0.317067	0.766208	0.625977	0.796132	0.73615	0.388684	0.939322	0.829359	0.521682	0.786235	0.272464	0.799346	0.383579	0.592965	1.12834	0.970966	0.51465	0.533934	0.48339	0.823655	0.772574	0.906448	0.823169	0.468382	0.483006	0.428546	0.362465
432		0.553559	0.858289	0.877426	0.705643	0.36113	0.609668	0.776761	0.260525	0.99113	0.392918	0.474809	0.814329	0.540343	0.34408	0.512814	0.971826	0.742489	0.495541	0.654605	0.67301	1.07865	0.631181	0.923275	0.452312	0.673642	0.596989	0.927398	0.894602	0.872384	0.560203	0.940752	0.126007	0.967791	0.660512	0.568463	1.05358	1.15567	0.737449	0.54639	0.52785	0.709842	0.698318	1.03579	0.910033	0.359427	0.482383	0.598028	0.241997
Time (s)		EGFP-SctD(2C) Ox.
0		0	0	0	0	0	0	0	0	0	0	0	0	0	0	0	0	0	0	0	0	0	0	0	0	0	0	0	0	0	0	0	0	0	0	0	0	0	0	0	0	0	0	0	0	0	0	0	0
2		-0.01382	-0.09352	0.101238	0.013891	0.022956	-0.00953	0.013487	0.12663	0.021043	-0.00613	0.072578	0.018831	0.095925	-0.18887	0.125136	-0.15587	0.066963	0.138189	0.016307	-0.00619	-0.0146	0.106936	0.048988	0.06814	-0.03368	-0.06246	0.039767	-0.14356	0.118205	0.097363	0.030577	-0.00336	0.050904	-0.0215	-0.04244	0.038767	0.066288	-0.02062	0.087201	0.212491	0.032425	0.002194	0.041066	-0.08947	0.040849	0.040849	0.098731	-0.00361
4		-0.01405	-0.09641	0.010338	0.039376	0.062132	-0.01771	-0.0382	-0.07253	0.086487	-0.03995	0.066421	-0.06287	0.179493	0.076233	0.245855	-0.11286	0.101451	0.155106	0.169837	-0.04045	-0.02436	0.149034	0.130449	0.078652	0.065894	-0.01659	0.063295	-0.09009	0.140348	0.263443	0.002888	-0.01097	0.279486	0.033707	-0.22501	-0.02893	0.137595	0.200379	-0.00686	0.311743	-0.00987	-0.10433	0.096211	-0.60416	-0.13982	-0.13982	0.030598	-0.08599
6		-0.02709	-0.05797	-0.01936	0.034506	0.073827	0.002602	-0.01385	0.201835	0.076947	-0.12409	0.029283	-0.05819	0.135332	0.074245	0.09315	-0.06984	0.068455	0.176437	0.095427	-0.07445	-0.07905	0.055017	0.000911	0.034782	0.090524	0.101073	-0.00236	-0.0494	0.083098	0.081226	-0.16524	-0.08402	0.316803	0.005061	0.063798	-0.03927	0.104573	-0.06619	0.046255	0.288094	-0.07688	-0.17468	0.097511	-0.39306	0.278093	0.278093	0.029023	-0.12473
8		0.011356	-0.141	0.022012	0.071399	0.156715	0.009909	-0.06689	-0.12607	0.160851	-0.0774	0.028193	-0.06175	0.150723	0.194028	0.077011	-0.12751	0.159788	0.11628	0.185011	0.008923	-0.01454	0.123887	-0.02109	0.073082	0.099171	0.066284	0.061486	-0.10273	0.087649	0.057414	-0.11849	-0.02819	0.423208	-0.00297	0.032289	-0.02924	-0.03368	-0.05166	0.011284	0.111071	-0.08791	0.189258	0.132416	-0.47355	-0.23311	-0.23311	0.030441	-0.16015
10		0.115222	-0.11569	-0.02921	0.000477	0.070265	-0.00835	0.024653	0.03429	0.161194	-0.05574	0.06981	-0.06503	0.156814	0.063833	0.060194	-0.02131	0.07027	0.065709	0.158794	0.01881	-0.06443	0.016616	0.025828	0.006105	-0.03722	-0.01528	0.089898	-0.14289	0.149542	0.097146	-0.16329	-0.02724	0.303655	0.011159	-0.02346	-0.06702	-0.04903	0.040324	-0.029	-0.0608	-0.13188	-0.06435	0.098823	-0.45588	-0.30053	-0.30053	0.026218	-0.08676
12		0.011016	-0.02619	0.054362	0.083637	0.035866	-0.02566	-0.03227	0.149095	0.12835	0.013919	0.044126	0.005612	0.170221	0.253206	0.141901	-0.07138	0.110216	0.141141	0.318057	0.0324	-0.16655	0.074567	0.11947	0.002092	0.143855	-0.14123	0.070862	-0.02745	0.113761	0.157188	0.012712	-0.04818	0.324521	0.018673	-0.00829	-0.00289	0.133374	-0.03187	0.014212	0.256023	-0.00703	0.063607	0.132413	-0.61379	-0.25826	-0.25826	0.010286	-0.12061
14		0.039698	-0.07855	0.049652	-0.02802	0.025424	-0.0261	-0.0016	0.066653	0.123599	-0.087	0.038574	-0.03842	0.173369	0.036444	0.193842	-0.22155	0.093075	0.181365	-0.00617	-0.01799	-0.06761	0.030967	0.040748	0.023705	0.135799	-0.14099	0.084456	-0.07138	0.165761	0.145439	-0.02404	-0.01065	0.373782	0.054348	-0.29552	0.004939	0.010009	0.040667	-0.0082	0.154534	-0.03182	0.043064	0.084423	-0.55902	-0.2236	-0.2236	0.042978	-0.19361
16		0.066289	-0.06755	0.025142	-0.11934	-0.0146	-0.01726	-0.01515	-0.00698	0.154461	-0.04355	0.037124	-0.14561	0.12079	0.003108	0.060982	-0.09556	0.15976	0.162668	-0.07571	-0.02836	-0.09499	-0.02212	0.030873	0.013574	0.132298	-0.19405	0.087892	-0.06301	0.119486	0.067688	0.014584	0.018699	0.214282	-0.00096	-0.22809	-0.01163	0.07382	0.023746	-0.07115	0.11874	-0.08914	0.179666	0.216628	-0.24376	0.025987	0.025987	-0.02156	-0.03007
20		0.009914	-0.14967	0.022712	0.0137	0.036402	0.006574	-0.00436	0.093579	0.082651	-0.05287	0.044773	-0.0585	0.176111	0.011768	0.187266	-0.16238	0.105197	0.05528	-0.22693	0.033674	-0.0769	-0.04984	0.07939	-0.02007	0.081664	-0.17304	0.12795	0.054394	0.141866	0.074125	0.027548	0.016462	0.262952	0.058957	-0.0746	-0.05402	0.158878	0.116793	-0.09554	0.188337	-0.03846	-0.26709	0.138086	0.049119	-0.18373	-0.18373	-0.08062	-0.00575
24		0.009544	-0.11678	0.138905	0.003793	-0.01564	-0.00385	-0.05362	-0.01612	0.249427	0.023736	0.045622	-0.2323	0.156205	0.031559	0.089236	-0.15584	0.107772	0.124207	0.004307	0.05124	-0.03346	-0.10567	0.088601	0.074453	-0.00023	-0.20055	0.098245	0.00758	0.171624	0.040151	-0.00757	-0.03899	0.281522	0.000222	-0.34494	-0.06434	0.158292	0.079598	-0.05264	0.143762	-0.15361	0.396466	0.197814	-0.42403	-0.48048	-0.48048	-0.02377	-0.03112
28		-0.00295	-0.14527	0.129607	0.049363	0.044387	0.016245	-0.03681	0.027485	0.254796	-0.14898	0.084073	-0.18064	0.212844	0.187356	0.198924	-0.05464	0.200006	0.119422	0.082825	-0.00593	-0.1366	-0.04247	0.049557	0.101369	0.091246	-0.16754	0.089402	0.025664	0.171096	0.018988	-0.01978	0.013314	0.323419	0.000883	0.146631	-0.0167	0.133253	0.046693	-0.02145	0.250449	-0.13705	0.22482	0.099322	0.019059	-0.21945	-0.21945	0.127693	-0.17837
32		-0.07427	-0.07074	0.110548	0.235363	-0.06973	0.002822	-0.04228	0.086139	0.071841	0.016364	0.059643	-0.20106	0.247878	0.162391	0.214326	-0.06845	0.356917	0.158501	-0.04102	-0.0569	0.041853	-0.03274	0.026613	0.089954	-0.06718	0.027172	0.08667	0.221271	0.156415	0.00494	-0.04533	0.015142	0.152199	0.053892	0.012437	0.013497	0.404126	0.055796	-0.08067	0.184826	-0.10546	0.32229	0.144436	-0.09157	-0.03684	-0.03684	-0.11447	-0.2185
36		-0.05978	0.018208	0.070033	0.207147	-0.01089	0.009288	-0.07206	0.090052	0.150617	-0.01868	0.091609	-0.22054	0.222082	0.062599	0.062345	-0.11226	0.078635	0.073833	-0.13355	0.014572	-0.02457	-0.05245	-0.00494	0.009338	0.031406	-0.02434	0.099545	0.13989	0.158629	0.10366	0.040294	-0.03201	0.245521	0.096016	0.055622	0.063624	0.125796	0.149207	-0.03538	0.158449	-0.17506	0.051764	0.40456	-0.08574	-0.22093	-0.22093	-0.14858	-0.23477
40		-0.05674	-0.08025	0.170629	0.003819	0.014234	0.023561	-0.03878	0.139469	0.122199	-0.12512	0.089435	-0.14889	0.11342	0.145177	0.09109	-0.11176	0.325878	0.141958	-0.10241	-0.00827	-0.01085	-0.01498	-0.06851	0.079883	-0.04572	-0.01887	0.042972	0.216766	0.155282	0.217865	0.05057	0.034943	0.170745	0.020313	0.028696	0.033076	0.180568	0.092028	0.00921	0.024593	-0.11938	0.130924	0.09501	-0.36615	-0.06446	-0.06446	-0.03158	-0.11494
44		-0.05352	-0.05221	0.097828	0.134697	0.007823	-0.00683	0.011068	-0.04697	0.134385	-0.06901	0.057328	-0.00396	0.19149	0.094268	0.389013	-0.22188	0.31977	0.080119	-0.1386	-0.02728	0.062343	-0.04176	0.09368	0.135444	0.10133	-0.2007	0.095025	0.131828	0.114952	0.202901	-0.01033	0.006561	0.130273	0.078826	0.187612	-0.01458	0.363966	-0.10396	-0.01433	0.325292	-0.06378	0.151544	0.220777	-0.3596	-0.27555	-0.27555	-0.08386	-0.19058
48		-0.01217	-0.06837	0.089043	0.260225	0.106256	-0.00846	-0.05057	0.121426	0.255518	0.092963	0.013866	-0.07195	0.085407	0.070183	0.147731	-0.17635	0.259686	0.115593	-0.2009	0.111377	0.154126	0.004132	0.097146	0.075063	-0.09249	-0.15975	0.061525	0.085089	0.097505	0.124448	0.13084	-0.00196	0.141317	0.154459	0.1117	0.044503	0.223251	0.118708	-0.07746	-0.06292	-0.06794	0.200719	0.129598	-0.0789	-0.39772	-0.39772	-0.14087	-0.17462
56		0.02298	0.010789	0.114181	0.065649	0.099371	0.007245	-0.03869	0.143456	0.170926	0.024713	0.077378	0.035584	0.131685	-0.03545	0.256973	-0.19054	0.354213	0.096413	-0.14746	0.029748	-0.01955	-0.05766	0.11962	0.124177	0.143895	-0.17873	0.094273	0.034686	0.093396	0.147808	0.019005	0.05948	0.257126	0.147615	-0.17271	0.098866	0.239319	0.087905	0.028349	0.157083	-0.02183	0.215159	0.185778	-0.3744	-0.00615	-0.00615	0.021682	-0.25712
64		-0.00821	-0.13831	0.093421	0.255245	0.004086	0.001589	-0.07946	0.29411	0.168845	-0.03689	0.041452	0.075335	0.113221	0.127503	0.27514	-0.17319	0.279173	0.063167	-0.05759	0.082901	0.024259	-0.09424	0.103862	0.171924	0.206869	-0.2679	0.088491	0.056987	0.10055	0.178608	-0.02455	0.011217	0.266427	0.050547	-0.09237	0.054142	0.216657	0.275918	0.023899	0.373992	-0.06383	0.281751	0.158769	-0.29034	-0.07136	-0.07136	0.170725	-0.23204
72		0.059603	-0.14334	0.130146	0.038788	-0.05798	0.010344	-0.08767	0.330739	0.320157	0.023118	0.078574	0.004547	0.201555	0.275135	0.092055	0.074369	0.259721	0.128497	0.103414	0.066763	0.101023	-0.12686	0.172085	0.109346	0.032885	-0.11234	0.100909	-0.01351	0.098158	0.130059	-0.18812	0.043024	0.253408	0.123171	0.02932	0.073833	0.195313	0.066456	0.024399	0.152971	-0.11851	0.338708	0.083589	-0.12724	0.110011	0.110011	0.112094	-0.11447
80		-0.00572	0.118983	0.16535	0.116868	0.057956	0.010453	-0.08336	0.125692	0.11657	-0.00162	0.024222	0.042561	0.108476	0.067328	0.31142	-0.02494	0.306514	0.135942	0.152952	0.003628	0.072774	0.009509	0.133452	0.175435	0.122355	-0.073	0.08106	-0.05336	0.144741	0.276182	0.062551	0.08604	0.278191	0.099659	0.070135	0.045341	0.107813	0.026306	-0.01207	0.221783	-0.12975	0.358271	0.172519	-0.02933	-0.01285	-0.01285	0.048301	-0.10713
88		0.041739	-0.05853	0.16117	0.242099	-0.02457	0.061523	0.022954	0.027281	0.28427	-0.06524	0.045871	-0.12222	0.10128	0.220683	0.38029	-0.11768	0.170278	0.063298	0.018245	-0.0111	0.103134	-0.02804	0.121995	0.12572	0.013278	-0.27656	0.02034	0.145379	0.169653	0.252382	-0.08216	0.022923	0.089948	0.155907	0.31382	0.0675	0.338047	0.184828	-0.0565	0.452644	-0.04453	0.14209	-0.04812	-0.41626	-0.46536	-0.46536	0.130071	-0.05205
96		0.009156	-0.00795	0.146205	0.145167	-0.00803	0.019432	-0.02129	0.355652	0.19983	-0.03549	0.10849	0.014364	0.063176	0.212851	0.323143	-0.01924	0.314464	0.093361	-0.18361	0.072554	0.044285	-0.0634	0.092708	0.117783	0.04664	-0.11608	0.010836	0.102043	0.067803	0.07623	0.005303	-0.03267	0.118914	0.180177	0.122965	0.087852	0.363556	0.251012	0.009773	0.120051	0.004594	0.238194	-0.02514	0.044402	-0.46373	-0.46373	0.158295	0.035856
104		0.016764	-0.05535	0.072485	0.330459	0.052836	0.004176	-0.03517	0.020248	0.204717	0.032838	0.117457	-0.13054	0.174605	0.131356	0.28689	0.017263	0.300054	0.12115	0.23096	0.007781	0.196385	0.040885	0.147862	0.083476	0.041429	-0.01772	0.040766	0.252039	0.211026	0.125399	-0.00857	0.061614	0.312625	0.130102	0.106663	0.010493	0.522646	0.354212	0.015139	0.046415	-0.04224	0.514462	0.040979	-0.13603	-0.31698	-0.31698	0.021276	-0.05659
112		0.101335	-0.05786	0.089659	0.219918	0.072324	0.068223	0.062575	0.098331	0.217724	-0.10984	0.078324	-0.08825	0.098029	0.101398	0.284774	0.051183	0.172714	0.103742	-0.05401	-0.01281	0.10875	-0.00448	0.139184	0.053707	0.028254	-0.14845	0.089248	0.144965	0.159269	0.083262	0.044485	0.121635	0.053575	0.14687	0.207029	0.114593	0.361972	-0.10471	0.037073	0.418664	-0.09413	0.198374	0.039271	-0.43175	-0.31282	-0.31282	0.07479	-0.05052
128		0.008979	-0.09855	0.060611	0.046528	0.068749	0.038363	0.040261	0.01816	0.30204	0.052963	0.088812	-0.1467	0.127974	0.025613	0.362519	0.071698	0.234291	0.078402	0.089422	0.049435	0.077654	0.024805	0.143646	0.082554	0.345839	-0.05728	0.067428	0.100526	0.070321	0.267824	0.064117	0.038903	0.129572	0.111385	0.11559	0.078213	0.325931	0.221673	0.015732	0.027361	0.096762	0.231635	0.253475	-0.36082	-0.14946	-0.14946	0.072273	0.082398
144		0.091449	-0.026	0.083322	0.345174	0.147226	-0.011	0.020845	0.146421	0.438182	0.040099	0.144973	-0.07695	0.167402	0.027766	0.520599	0.101378	0.433532	0.109411	-0.11448	-0.04784	-0.05772	-0.04561	0.015164	0.093688	0.023284	0.07519	0.152794	0.277703	0.188905	0.127977	-0.02681	0.154814	0.029802	0.046404	0.00348	0.072851	0.275457	0.022104	0.071899	0.236413	0.047249	0.339842	0.241533	0.149453	0.051521	0.051521	0.08765	-0.05441
160		0.025429	0.024016	0.08294	0.351162	0.147365	0.005173	-0.00247	0.366825	0.325848	0.144222	0.084446	0.030144	0.103479	0.194476	0.4757	-0.05765	0.38257	0.034185	-0.03031	0.072063	-0.0801	0.043842	0.215441	-0.01719	-0.02541	0.072258	0.11852	0.291396	0.118532	0.139342	0.033569	0.131786	0.304104	0.099522	0.076815	0.053056	0.369034	0.131888	0.02383	0.158531	0.062069	0.547016	-0.04553	0.030399	0.316626	0.316626	0.118186	0.099705
176		0.085597	-0.03155	0.009241	0.250631	0.006512	0.011015	-0.03946	0.243646	0.286167	0.008964	0.04958	0.042653	0.220258	0.248222	0.251265	-0.02798	0.468408	0.074641	-0.03557	0.114763	-0.00865	0.018815	0.149518	0.10401	0.248267	0.033673	0.089299	0.520804	0.046592	0.235556	-0.05596	0.1511	0.242653	0.092974	-0.05991	0.080228	0.159642	0.201931	0.044035	0.223575	-0.00356	0.388472	-0.10066	0.006362	0.269888	0.269888	0.061816	-0.00128
192		0.108372	0.08373	0.103202	0.044174	0.179463	-0.03238	-0.01203	0.549752	0.37836	0.036743	0.010945	-0.01327	0.24479	0.226705	0.374798	-0.05105	0.404458	0.125637	0.100342	0.036295	-0.01274	-0.05345	0.043661	0.131072	0.154682	0.053929	0.121821	0.37711	0.048236	0.110307	0.084853	0.134191	-0.12513	-0.01453	0.294577	0.117566	0.249427	-0.22021	-0.00673	0.505608	-0.02122	0.667057	-0.08389	-0.38338	0.367026	0.367026	-0.00194	-0.11627
208		0.054716	0.157053	0.059255	0.13928	0.100333	0.070277	0.021738	0.344141	0.4076	0.06554	0.039868	-0.02183	0.11929	0.384968	0.286701	-0.17967	0.565708	0.120768	0.256333	0.023208	0.045549	0.136578	0.18356	0.148937	0.25303	0.059378	0.145583	0.207928	0.042345	0.02411	0.116687	0.076476	0.250358	0.047003	0.216489	0.036118	0.369424	-0.27293	-0.15096	0.239143	-0.01914	0.468607	0.205622	-0.33555	-0.10106	-0.10106	0.063495	-0.10084
224		0.125158	0.123497	0.050161	-0.01733	0.061528	0.005559	0.111475	0.489249	0.321019	0.013214	0.04427	0.198219	0.231171	0.250827	0.379095	-0.11599	0.543895	0.083791	0.363957	0.058384	-0.13689	0.104899	0.18429	0.088352	0.031786	0.124976	0.049799	0.299848	0.069634	0.316598	0.086821	0.106708	0.153245	0.112244	0.15826	0.080916	0.248736	-0.00952	0.010754	0.495105	-0.12653	-0.10493	-0.04614	-0.08452	0.496524	0.496524	0.056137	-0.0654
240		0.200744	0.038421	0.041014	0.196238	0.054121	-0.01271	0.108542	0.584368	0.354988	0.079412	-0.01182	0.23583	0.180204	0.346304	0.299296	0.130466	0.380739	0.073001	0.364329	0.085054	-0.02004	0.069093	0.067231	0.115518	0.158274	0.172273	0.060531	0.410138	0.07934	0.325818	-0.06848	0.177377	0.037791	0.071211	0.19204	0.042336	0.159347	-0.0142	0.073598	0.067775	-0.04272	0.05104	0.069713	-0.15223	0.843565	0.843565	0.109618	0.003035
272		0.128247	0.072764	0.020101	0.235264	0.102511	0.056255	0.021678	0.457393	0.322609	0.073264	0.002254	0.032131	0.046411	0.14765	0.5655	-0.09569	0.797517	0.131425	0.263001	0.148149	-0.15815	0.053018	0.294321	0.128791	0.558804	0.187802	0.072736	0.554324	0.064434	0.228887	-0.02304	0.193619	0.187814	0.170205	0.007198	0.063353	0.424458	0.022935	-0.06318	0.183991	-0.11932	0.291634	0.087197	0.055878	0.452408	0.452408	0.157716	-0.06145
304		0.120588	0.048197	0.094056	-0.07925	0.115041	0.062816	0.027465	0.86166	0.39931	-0.04668	0.069821	0.094601	0.15537	0.42509	0.212637	0.131134	0.680837	0.022807	0.082498	0.261888	0.084533	0.024858	0.10746	0.118474	0.267386	0.242212	0.07601	0.369125	0.174164	0.124793	0.011482	0.19897	0.373455	0.091244	0.243903	-0.01477	0.455909	0.001713	-0.13604	0.002818	0.021457	0.164221	-0.06046	-0.16046	0.794102	0.794102	0.086383	-0.10097
336		0.106366	0.159109	0.015835	0.181786	-0.02882	0.090143	0.110638	0.590904	0.494018	0.099874	-0.03161	-0.016	0.139955	0.409668	0.314582	0.182876	0.499171	0.136734	0.190974	0.097434	0.090398	0.033256	0.151578	0.058462	0.243895	0.185454	0.107474	0.398373	0.08084	0.150418	0.049374	0.148394	0.208137	0.106326	0.434301	0.077416	0.539991	-0.08635	-0.06499	0.162745	-0.07085	0.202266	-0.16478	-0.55194	0.766907	0.766907	0.166695	-0.15136
368		0.127197	0.071454	0.02204	0.161036	-0.09833	-0.05333	-0.00168	0.380885	0.443351	0.162774	0.059352	0.065204	0.126509	0.364255	0.059971	0.021954	0.577536	0.056839	0.176279	0.086065	0.05243	0.066808	0.262952	0.050299	0.312426	0.172581	0.156442	0.282465	0.068454	0.098215	0.01403	0.104424	0.33047	0.054619	0.387503	0.123249	0.437572	0.142962	-0.12123	0.229265	-0.05286	0.581006	-0.13841	-0.54706	0.161772	0.161772	0.049078	-0.012
400		0.020523	0.197562	0.006221	0.18325	0.037943	0.020416	0.098202	0.816815	0.366601	0.106522	0.049403	0.120841	0.131697	0.215757	0.145289	0.309956	0.761698	0.111158	0.587816	0.173524	0.09498	0.031755	0.168716	0.188736	0.500713	0.206018	0.204686	0.368704	0.163887	0.309835	0.039036	0.201588	0.42291	0.175966	0.083023	0.084519	0.495919	-0.09984	-0.09589	0.174732	0.069703	0.201071	-0.03508	-0.39976	0.247745	0.247745	0.041908	-0.04374
432		0.163698	0.131548	0.102629	0.209733	0.096956	0.136752	0.090604	0.493961	0.312095	0.047416	0.162765	0.129318	0.220957	0.186537	0.472066	0.023325	0.584022	-0.01915	0.264199	0.171769	0.059571	0.078279	0.372979	0.1469	0.384779	0.268982	0.155757	0.182695	0.091765	0.18613	0.198134	0.131849	0.389173	0.074348	0.319005	0.121404	0.426557	0.074024	-0.11518	0.229762	-0.03883	-0.04211	-0.05713	-0.02777	-0.29362	-0.29362	-0.07105	0.06072
Time (s)		EGFP-SctD(WT) Red.
0		0	0	0	0	0	0	0	0	0	0	0	0	0	0	0	0	0	0	0	0	0	0	0	0	0	0	0	0	0	0	0	0	0	0	0	0	0	0	0	0	0	0	0	0	0	0	0	0
2		-0.04293	-0.05125	0.016991	0.039141	-0.07302	0.002873	0.070677	0.03026	-0.08713	0.03378	0.065543	-0.16942	-0.0027	-0.07985	-0.00574	0.069542	0.012359	0.02907	-0.03468	0.063309	-0.04827	-0.11897	0.06335	-0.01027	-0.09876	0.069785	-0.06166	0.116339	-0.02749	-0.06785	0.025656	0.048638	0.086608	-0.05138	-0.01369	-0.03375	-0.04222	0.061445	-0.01396	-0.00807	-0.00727	-0.06307	-0.06303	0.051043	0.034704	0.039063	0.137349	0.006491
4		-0.01512	-0.1346	0.029927	-0.0535	-0.03295	-0.01403	0.011541	0.024638	-0.06602	0.007253	0.041001	-0.24937	-0.03754	0.019961	-0.05578	-0.00032	0.036926	-0.04384	-0.01806	-0.02789	0.079111	-0.04761	0.128075	-0.05907	-0.04435	0.347093	0.103871	0.158445	-0.12269	-0.06989	-0.01453	0.017882	0.126171	-0.00995	-0.00372	-0.03021	0.014041	0.03296	-0.04714	-0.03457	0.115129	0.080363	-0.11066	-0.00312	0.047865	0.053118	0.041704	0.022989
6		0.062242	-0.11117	0.077142	-0.04433	0.018812	0.117981	0.133842	0.070999	-0.10957	-0.02724	0.127012	-0.02566	0.005944	0.049562	-0.02177	-0.01177	0.016195	-0.00535	-0.03802	0.015681	0.029296	0.01041	0.090078	-0.05787	-0.12397	0.33703	0.041196	0.188458	-0.05777	0.052521	0.034915	0.05876	0.0915	0.014426	0.031306	-0.00053	0.005058	-0.01212	0.054865	0.058022	0.062156	0.180034	-0.19688	0.078886	0.010363	0.069013	0.143061	0.046295
8		0.018244	-0.12884	0.030819	0.026144	0.073745	0.144691	0.072147	0.0634	0.007218	-0.06435	0.142571	-0.12519	-0.00374	-0.00744	0.074189	-0.02325	-0.01291	0.020691	-0.06331	0.056298	0.084593	0.065102	0.098519	0.006551	-0.12251	0.124146	0.02197	0.060172	-0.10868	-0.00471	-0.02855	0.022334	0.180054	0.043304	-0.01461	-0.04203	-0.01782	0.038547	-0.00045	-0.00676	0.074029	0.120568	-0.16631	0.116134	0.072323	0.081114	0.167656	0.067711
10		0.051216	-0.10554	0.042669	0.015054	0.042033	0.107374	0.10696	0.050666	0.024648	0.118443	0.241726	-0.17772	-0.04373	0.052088	0.016746	0.132365	0.040263	0.083376	-0.03915	0.099343	0.200089	0.047998	0.186294	-0.03299	-0.06267	0.223388	0.019468	0.207937	-0.11569	-0.06842	0.016245	0.034084	0.247642	-0.0153	0.086024	0.014651	0.011284	0.034345	0.030264	0.028329	0.000459	-0.08388	-0.20316	0.12112	0.000133	0.069596	0.221795	0.071438
12		0.07608	-0.17239	-0.00028	-0.00074	0.110404	0.201923	0.109852	0.08872	-0.0392	0.000609	0.17013	-0.67795	-0.00858	-0.00012	-0.02346	0.032267	0.028688	0.033476	-0.0186	-0.00753	0.077743	0.068121	0.195455	-0.04625	-0.02508	0.144804	0.142648	0.160186	-0.11613	-0.03001	0.137685	0.050156	0.269252	0.030767	0.014744	0.058392	0.013033	0.056207	-0.03143	-0.02663	0.054562	0.053343	-0.0943	0.078283	0.062598	0.12482	0.163853	0.028679
14		0.09536	-0.11732	0.021207	-0.00748	0.154576	0.214211	0.147909	0.037371	0.142949	-0.12319	0.074555	-0.52342	0.019139	0.032412	0.057599	0.056023	0.028124	0.07615	0.046475	-0.01915	0.063404	0.045307	0.116696	0.023005	-0.09421	0.271241	0.092256	0.31281	0.038691	0.098312	0.179759	0.049811	0.298549	-0.09185	0.096391	0.085858	0.079631	0.090425	0.029516	-0.1112	0.077683	-0.01101	0.003048	0.062417	0.099269	0.150044	0.104636	0.014384
16		0.086088	-0.04332	-0.00801	-0.02093	0.217222	0.234531	0.341036	0.122111	0.116021	0.010668	0.113607	-0.18491	-0.01455	0.110488	0.052859	0.0141	0.01295	0.18919	0.003609	0.127086	0.118176	0.238129	0.256976	-0.03424	0.039687	0.26875	0.09571	0.233249	-0.10576	0.070319	0.134315	0.118748	0.318464	-0.02141	0.156045	0.165378	0.017616	0.027927	0.056864	-0.08505	0.085978	-0.19719	-0.10331	0.084687	0.1183	0.12893	0.197207	-0.01225
20		0.182498	-0.1708	-0.04767	0.005174	0.222634	0.118299	0.163901	0.079469	0.105446	-0.10673	0.159456	-0.18822	0.007334	0.157943	0.008622	-0.01092	0.006226	0.227834	0.039928	0.180746	0.342362	0.217248	0.12022	-0.03024	0.070784	0.382842	0.326742	0.221706	0.025749	-0.0447	0.09589	0.133869	0.358284	-0.03505	0.079227	0.133677	0.069819	0.081181	0.01628	-0.08149	0.02888	-0.27167	-0.03085	0.061161	0.102765	0.076072	0.221469	0.004523
24		0.103264	-0.02974	0.008265	0.053837	0.215412	0.235054	0.301086	0.083447	0.109014	-0.15393	0.171856	-0.31092	0.066733	0.161646	0.011415	-0.01163	0.045751	0.178158	0.214708	0.070212	0.179001	0.058724	0.229214	-0.04615	0.021937	0.266346	0.446603	0.070661	0.124034	0.118908	0.058944	0.044226	0.283792	0.040439	0.225703	0.145311	0.044898	0.043141	0.088881	-0.03719	0.047358	0.064982	-0.0865	0.1273	0.192433	0.179276	0.396753	0.124076
28		0.13952	-0.11144	0.030386	0.080078	0.246745	0.23962	0.324397	0.186213	0.034068	-0.19148	0.235576	-0.27511	0.088839	0.176639	0.133057	-0.02402	0.040517	0.14566	0.268064	0.172792	0.167465	0.168152	0.272974	-0.0778	-0.04845	0.361358	0.203304	0.148781	0.025072	0.103734	0.078078	0.166544	0.313456	0.109115	0.215163	0.173	0.05855	0.107086	0.052925	-0.12823	0.100541	0.145893	-0.09109	0.121602	0.157003	0.034874	0.21829	0.124893
32		0.106013	-0.11335	0.061223	-0.00242	0.203652	0.132691	0.192961	0.237774	0.194658	-0.12889	0.326122	-0.24413	0.051913	0.157473	0.098915	-0.00899	0.078237	0.168331	0.251954	0.217372	0.170522	0.06247	0.404282	-0.03277	-0.07114	0.325741	0.295611	0.519412	0.208295	0.13437	0.10635	0.10703	0.299268	-0.05645	0.216159	0.233542	0.166646	0.048036	0.0838	-0.15164	0.12289	-0.06941	-0.10167	0.097551	0.166155	0.173392	0.364415	0.15573
36		0.226365	-0.00788	0.057547	0.095127	0.459975	0.253359	0.246925	0.211587	-0.0472	-0.04471	0.336436	-0.01872	0.040184	0.244736	0.124125	-0.02141	0.056198	0.201739	0.251379	0.240334	0.261136	0.09809	0.386811	-0.03729	-0.0325	0.290151	0.452077	0.404783	0.009467	0.130433	0.075831	0.0852	0.389554	-0.14485	0.264037	0.216746	0.078044	0.131913	0.106858	-0.07878	0.051167	-0.09687	-0.05926	0.156729	0.204488	0.209916	0.460024	0.203602
40		0.343515	-0.11359	0.186526	0.089881	0.285623	0.280399	0.253285	0.137573	0.114438	-0.04286	0.335959	-0.2327	0.070749	0.31263	0.118961	-0.06338	0.087466	0.261262	0.332322	0.258381	0.31161	0.22962	0.405581	-0.01159	0.155133	0.465217	0.489625	0.286206	0.017459	0.179476	0.08668	0.065172	0.412071	0.053336	0.308505	0.193054	0.089919	0.054229	0.118534	-0.04226	0.083482	0.049866	0.037765	0.16522	0.205293	0.161938	0.225009	0.134751
44		0.388983	0.003243	0.17813	0.055409	0.39234	0.240707	0.170697	0.228055	0.096233	0.078786	0.212886	-0.28318	0.068732	0.33404	0.142828	-0.0478	0.031811	0.203749	0.310882	0.276876	0.410755	0.335847	0.3163	-0.00175	0.266023	0.473485	0.476744	0.320966	0.116803	0.299747	0.120866	0.161559	0.483878	0.112333	0.355187	0.206288	0.068908	0.206968	0.109573	-0.11476	0.169272	-0.07659	-0.00365	0.166878	0.254747	0.149115	0.395544	0.16744
48		0.311198	0.083316	0.174011	0.066669	0.441697	0.345014	0.112551	0.349331	-0.00285	0.1237	0.307995	-0.03676	0.137738	0.322352	0.10804	-0.04623	0.14391	0.313299	0.288317	0.334273	0.387674	0.432033	0.328457	0.008947	-0.06018	0.504343	0.524167	0.481621	0.048937	0.092697	0.191051	0.107441	0.380795	0.162662	0.425681	0.354446	0.148234	0.386154	0.119549	-0.22623	0.097031	-0.05251	0.154475	0.156024	0.267793	0.189191	0.424361	0.250723
56		0.490932	0.124863	0.161219	0.13022	0.481527	0.35592	0.144274	0.334806	0.174114	0.072273	0.390027	0.102698	0.111076	0.476241	0.202588	-0.06626	0.118508	0.278501	0.440937	0.295222	0.345429	0.311089	0.246713	0.067776	0.185632	0.381131	0.672274	0.619717	-0.04326	0.185461	0.193363	0.158177	0.356687	0.191067	0.335707	0.381508	0.06317	0.309872	0.230611	-0.11914	-0.02835	0.525984	0.203475	0.253911	0.301529	0.321084	0.363346	0.350559
64		0.391658	0.27199	0.176899	0.108072	0.427187	0.472349	0.36492	0.411747	0.154819	0.101527	0.3946	-0.00816	0.110911	0.454237	0.207193	-0.01096	0.173531	0.267563	0.501593	0.369774	0.307361	0.416732	0.374306	-0.02033	0.235597	0.555945	0.719824	0.678982	0.016262	0.219337	0.196411	0.265173	0.466984	0.162659	0.419321	0.251865	0.216596	0.307326	0.313679	-0.00055	0.208998	0.381708	0.230407	0.199403	0.445415	0.406168	0.565168	0.261213
72		0.4537	0.181313	0.239684	0.070504	0.47004	0.368613	0.277921	0.480708	0.209304	0.149549	0.408652	0.084425	0.134819	0.427815	0.135067	0.050695	0.164002	0.340336	0.580168	0.315905	0.318931	0.351016	0.524897	0.133819	0.284837	0.391908	0.57661	0.456805	0.170488	0.15636	0.120168	0.243424	0.451066	0.208756	0.275943	0.307941	0.276566	0.23575	0.16286	-0.05464	0.114879	0.560181	0.133617	0.302996	0.409157	0.432589	0.386177	0.316211
80		0.554625	0.235189	0.206268	0.18543	0.473065	0.539923	0.519325	0.374707	0.075199	0.247284	0.379602	-0.10479	0.155285	0.257163	0.230082	0.105867	0.135693	0.404686	0.627846	0.447096	0.44394	0.354168	0.530692	-0.01861	0.162275	0.411701	0.309117	0.350748	0.151875	0.145199	0.218504	0.242475	0.52162	0.463898	0.377679	0.311967	0.227493	0.299529	0.238527	0.000387	0.137364	0.230304	0.131883	0.401778	0.452957	0.503901	0.633568	0.233571
88		0.484299	0.290463	0.151414	0.233376	0.453271	0.387881	0.479953	0.517113	0.16729	0.091783	0.362455	0.284525	0.280434	0.252035	0.165773	0.092125	0.196912	0.365933	0.624976	0.404906	0.333401	0.411063	0.571559	0.062455	0.101085	0.321313	0.568356	0.546186	0.159141	0.405225	0.239844	0.386197	0.589903	0.369548	0.450627	0.436936	0.305645	0.377586	0.325057	0.030991	0.049075	-0.03794	0.178713	0.3949	0.519216	0.528255	0.816985	0.333146
96		0.427204	0.246434	0.165358	0.396588	0.473453	0.453846	0.47758	0.536401	0.121797	0.255281	0.306835	0.058335	0.250784	0.73151	0.267506	0.132565	0.152099	0.423289	0.619951	0.478534	0.50501	0.461188	0.481387	0.151054	0.109041	0.484859	0.344263	0.489726	0.392773	0.396605	0.325167	0.372124	0.557371	0.33067	0.443136	0.474676	0.289569	0.434591	0.244143	0.063601	0.324771	0.46304	0.193024	0.406175	0.461063	0.568437	0.774906	0.34356
104		0.344636	0.143472	0.214799	0.211775	0.521746	0.404847	0.429663	0.548473	0.071824	0.32436	0.443927	0.142126	0.156305	0.449097	0.315575	0.1731	0.182762	0.393338	0.559118	0.392421	0.482432	0.612293	0.390354	0.226107	0.159625	0.513523	0.703947	0.747651	0.331962	0.261781	0.339476	0.367619	0.59422	0.316332	0.432973	0.461629	0.419702	0.20697	0.364613	-0.02722	0.25131	0.42426	0.355837	0.577243	0.436099	0.644598	0.764484	0.398945
112		0.443297	0.188945	0.311426	0.424448	0.454386	0.345972	0.487019	0.528838	0.139762	0.305251	0.503137	-0.27105	0.191099	0.437181	0.392768	0.197024	0.241165	0.434591	0.690765	0.462389	0.429351	0.743299	0.38349	0.225616	0.200376	0.789215	0.308565	0.861437	0.583676	0.417731	0.346459	0.605806	0.64745	0.448252	0.339115	0.468716	0.33521	0.465748	0.425937	-0.08276	0.387891	0.360864	0.28089	0.547089	0.448582	0.530624	0.953919	0.38141
128		0.326958	0.176759	0.269949	0.438655	0.522082	0.342271	0.702668	0.456448	0.192788	0.252638	0.483651	-0.18763	0.219038	0.311449	0.401551	0.16646	0.259384	0.457221	0.812168	0.544735	0.371634	0.764149	0.491547	0.395165	0.295493	0.750167	0.395973	0.605101	0.578815	0.572759	0.31715	0.363318	0.835453	0.401096	0.627167	0.469091	0.356741	0.455094	0.38003	0.053269	0.363237	0.268604	0.255734	0.579228	0.467212	0.563908	0.720823	0.4588
144		0.502718	0.342444	0.351621	0.362119	0.572328	0.334592	0.696088	0.616968	0.226253	0.451131	0.530881	0.498785	0.277902	0.441419	0.339065	0.168111	0.289674	0.342157	0.851664	0.408839	0.397839	0.415982	0.46377	0.458814	0.337353	1.08071	0.548279	0.689339	0.272852	0.515632	0.428627	0.267896	0.721881	0.580425	0.504944	0.55213	0.3359	0.475073	0.495041	0.058192	0.450866	0.584723	0.289084	0.561711	0.639984	0.41872	0.948727	0.443229
160		0.501891	0.241813	0.365336	0.363465	0.718214	0.648154	0.835124	0.620281	0.034535	0.550074	0.560368	0.272232	0.318711	0.507034	0.459809	0.283372	0.343696	0.548989	0.868824	0.80374	0.299198	0.985828	0.425437	0.520693	0.493091	0.983217	0.82274	0.906121	0.332661	0.408261	0.384064	0.315638	0.775388	0.397433	0.440434	0.455553	0.304186	0.497386	0.382701	0.174383	0.386802	0.323431	0.371738	0.691591	0.520319	0.476204	0.906975	0.515632
176		0.503344	0.340401	0.259454	0.412974	0.643635	0.609437	0.499262	0.667473	0.231151	1.05762	0.530231	-0.09813	0.451152	0.57088	0.500594	0.259388	0.305108	0.667707	0.819547	0.778109	0.47304	0.893068	0.571374	0.665049	0.26887	1.15846	0.682726	0.920372	0.72941	0.454621	0.338239	0.306853	0.719803	0.485754	0.435234	0.436995	0.409707	0.693953	0.418461	0.194124	0.513107	0.804352	0.354224	0.709181	0.684043	0.461132	0.801595	0.555158
192		0.434754	0.343468	0.329429	0.425655	0.476181	0.800738	0.721667	0.554875	0.154303	0.899404	0.646463	-0.09972	0.399736	0.632754	0.460204	0.351944	0.316053	0.627441	0.897412	0.897371	0.547086	0.784466	0.629416	0.630853	0.645618	1.05119	0.893195	0.709167	0.779308	0.351156	0.38082	0.366473	0.674581	0.34213	0.434224	0.483494	0.410679	0.358298	0.46494	0.216681	0.626598	0.782892	0.401212	0.631362	0.55914	0.544992	0.967665	0.517683
208		0.381352	0.75171	0.329243	0.43544	0.607847	0.935692	0.444698	0.737869	0.1241	1.28112	0.62318	-0.14301	0.514513	0.619162	0.52609	0.4225	0.425159	0.626816	0.863756	0.794396	0.546353	0.817384	0.659409	0.788552	0.48732	1.28807	0.842743	0.977827	0.620052	0.35654	0.462637	0.284945	0.672373	0.47588	0.587841	0.367586	0.536385	0.443377	0.558981	0.249865	0.413639	0.494622	0.407942	0.537367	0.653138	0.599023	0.889875	0.560592
224		0.424042	0.57161	0.321566	0.616849	0.533349	1.01529	0.550734	0.671476	0.338692	0.893057	0.616707	0.088515	0.625984	0.605122	0.509041	0.345579	0.320335	0.725753	0.880845	0.639461	0.604213	0.98912	0.645691	0.604524	0.319284	1.02161	0.788229	0.794038	0.638307	0.341091	0.308158	0.448644	0.810031	0.666524	0.496241	0.465323	0.656211	0.445837	0.877012	0.291189	0.500703	0.705232	0.652248	0.647352	0.574128	0.616344	0.640568	0.657408
240		0.483338	0.685859	0.437119	0.598952	0.617652	0.839301	0.527156	0.75834	0.18454	0.845294	0.634278	-0.15625	0.580608	0.736191	0.631826	0.380405	0.323633	0.777946	1.06246	0.562463	0.722753	0.989996	0.768766	0.696736	0.531597	0.784138	0.661589	0.770399	0.639351	0.232604	0.413133	0.39617	0.773649	0.438346	0.436501	0.798056	0.634816	0.364718	0.681019	0.042056	0.332477	0.964029	0.448343	0.607262	0.734617	0.859498	0.777272	0.703103
272		0.487497	0.622699	0.406262	0.565726	0.428338	0.773674	0.539697	0.87214	0.240224	0.829187	0.66929	-0.63882	0.646544	0.818747	0.689452	0.564006	0.367101	0.709548	0.982262	0.874237	0.590362	1.14941	0.607741	0.780758	0.126244	0.747686	0.894114	0.853967	0.572556	0.589062	0.45931	0.406721	1.01654	0.563323	0.506249	0.570073	0.581653	0.530029	0.829211	0.205899	0.458003	0.752856	0.542043	0.611107	0.677048	0.601326	0.479901	0.65299
304		0.543743	0.795293	0.506738	0.588715	0.601531	0.773724	0.865833	0.75514	0.207182	0.917095	0.566914	-0.20398	0.741619	1.00043	0.572016	0.335108	0.443511	0.666152	1.09623	0.779751	0.621585	1.30913	0.71921	0.828291	0.275627	0.916318	0.700308	0.756079	0.717444	0.708566	0.423944	0.46273	1.13688	0.834091	0.603824	0.691034	0.69907	0.491985	0.891481	0.323326	0.42018	1.25865	0.507207	0.756445	0.605284	0.658612	0.845268	0.669694
336		0.551447	0.799908	0.523201	0.710331	0.56015	0.680856	1.08551	0.627598	0.591168	0.560076	0.675706	-0.38072	0.840937	0.823075	0.646253	0.529875	0.340918	0.858041	1.10146	0.865007	0.788943	0.722569	0.699237	0.859466	0.31519	0.843065	1.12875	0.841444	0.897114	0.469682	0.606004	0.526494	0.900761	0.710827	0.544496	0.683708	0.565473	0.586226	0.926216	0.221291	0.422374	1.06806	0.684932	0.633516	0.675527	0.711312	0.653	0.681261
368		0.37426	0.91772	0.648077	0.509151	0.652267	0.715776	0.674004	0.958366	0.635333	0.623492	0.696902	-0.71205	0.860812	0.918747	0.423418	0.500998	0.371698	0.84312	1.04704	0.546429	0.74235	0.967913	0.674463	0.991329	0.79633	1.02771	1.14807	0.724685	0.555576	0.616471	0.656078	0.525302	1.18819	0.669836	0.68579	0.583402	0.588878	0.392949	0.484461	0.331278	0.597376	0.732785	0.759345	0.84636	0.68821	0.779021	0.338846	0.808531
400		0.576061	0.925125	0.570696	0.680411	0.628303	0.725533	0.507431	0.801209	0.686052	0.797057	0.675694	-0.64782	0.762289	1.25284	0.51046	0.606976	0.51301	0.79822	1.00894	0.60294	0.737807	1.37895	0.767934	1.20521	0.656627	1.14713	0.809414	1.0141	0.77953	0.643952	0.601035	0.352246	0.970017	0.911671	0.619362	0.614856	0.817015	0.615226	0.606281	0.459267	0.467687	0.554158	0.73339	0.981107	0.716298	0.735872	0.630004	0.670231
432		0.582363	0.899965	0.668428	0.823397	0.718102	0.665792	0.658927	0.826699	0.384468	1.06916	0.637529	-0.41719	1.01858	1.11419	0.658729	0.572434	0.557254	0.823787	1.10876	0.676056	0.771211	0.870774	0.754159	1.21776	0.904334	1.05363	0.954011	0.877028	0.917286	0.824631	0.617508	0.334623	0.88847	0.774583	0.617221	0.76172	0.942662	0.423159	0.676603	0.773095	0.330698	0.875746	0.754735	0.920198	0.710146	0.717292	0.564216	0.841091
Time (s)		EGFP-SctD(2C) Red.
0		0	0	0	0	0	0	0	0	0	0	0	0	0	0	0	0	0	0	0	0	0	0	0	0	0	0	0	0	0	0	0	0	0	0	0	0	0	0	0	0	0	0	0	0	0	0	0	0
2		-0.00388	0.005169	0.033926	-0.07225	-0.02581	0.078546	0.029435	0.013146	-0.05961	-0.13412	-0.02312	0.108977	0.009225	-0.10896	0.003466	-0.03431	0.112601	-0.0962	-0.03048	0.184596	0.041005	-0.03754	-0.04975	0.072152	0.117985	0.016214	0.015903	-0.02346	0.04199	0.132385	0.043503	0.096539	0.041305	-0.14068	0.098031	0.068719	0.132059	0.041423	-0.01051	0.052542	-0.03122	-0.01517	0.135756	0.056383	0.009851	0.24316	-0.13731	-0.1466
4		0.233392	0.051343	0.092437	-0.0311	0.047477	-0.03156	0.075405	-0.00401	-0.00789	-0.0338	0.111961	0.03194	-0.0187	-0.00474	0.007788	0.014529	0.122622	-0.14246	0.011852	-0.13394	0.062073	-0.04711	0.019916	-0.00993	0.127243	-0.0339	0.118476	0.01019	0.104272	0.106822	0.090589	0.142691	-0.00101	-0.21365	0.139532	-0.01067	0.013985	0.24891	0.004706	-0.02418	-0.02476	-0.00167	0.099144	0.07183	0.067426	-0.05283	-0.08418	-0.32216
6		0.234959	-0.08222	0.096282	-0.09353	-0.07762	0.092722	0.097869	-0.02081	-0.0706	-0.02864	0.148318	0.206313	0.025933	-0.11042	0.039586	0.093929	0.066047	0.044872	0.021479	0.173984	0.038114	0.020232	0.060059	0.029961	0.070266	-0.09368	0.229751	-0.06736	0.026906	0.081138	0.051386	0.114429	0.110881	-0.40548	0.086198	0.114682	0.153858	0.037535	-0.01826	-0.0215	-0.01031	-0.0004	0.024809	0.035679	0.101091	0.113972	-0.09846	-0.23657
8		0.39886	0.089761	0.13187	-0.19112	-0.11697	-0.06215	0.076925	0.00801	-0.02618	-0.20113	0.20438	0.181477	0.005957	-0.09605	0.107623	0.27836	0.050581	-0.01041	0.06005	0.175452	0.116374	0.017077	0.032395	0.04333	0.130211	-0.01735	0.157826	-0.07798	0.090736	0.045342	0.034484	0.12925	0.21621	-0.37759	0.115042	0.160723	0.134495	-0.07235	0.052643	0.095485	0.105537	-0.00563	0.14606	0.041339	0.100905	-0.20243	-0.11817	-0.02631
10		0.276379	0.201699	0.049756	0.127553	-0.13024	0.039107	0.072552	-0.03925	-0.01426	-0.12901	0.181699	-0.09055	0.024626	-0.09397	0.139881	0.097609	0.0701	0.056583	-0.00767	-0.01825	0.132225	0.108917	0.076006	0.077449	0.06689	0.051922	0.18709	-0.00363	0.112067	0.126734	0.028216	0.161413	0.185862	-0.31855	0.127764	0.078937	0.097683	-0.01107	0.014392	0.076133	0.160384	-0.02681	0.108266	0.067592	0.167077	-0.19492	0.135286	0.024615
12		0.145968	-0.00095	0.076011	0.062527	0.053091	0.047926	0.031692	0.067841	-0.0576	-0.1797	0.303155	-0.16288	0.093956	0.0543	-0.08507	0.219687	0.067425	0.133958	0.019255	0.004051	0.156933	0.092705	0.092407	0.058015	0.097822	0.032864	0.17796	0.094335	0.072556	0.058536	0.032507	0.138599	0.233498	-0.48493	0.103085	0.124861	0.114487	0.13043	-0.01275	-0.0631	0.044069	-0.05804	0.03937	0.015192	0.204337	-0.18631	-0.06162	-0.06957
14		0.123153	0.200894	0.080463	0.245359	0.12394	-0.00566	0.045857	0.132813	-0.08524	0.015688	0.307206	-0.26819	0.063246	0.239177	0.107519	0.211461	0.036366	0.362443	-0.00012	0.026696	0.160627	0.064877	0.046398	0.087286	0.063018	-0.04452	0.243689	0.061341	0.184255	0.185139	0.069193	0.110904	0.17907	-0.30868	0.136586	0.118451	0.141367	0.284053	-0.02427	-0.03365	0.176407	-0.03084	0.161865	0.091272	0.16888	-0.16728	0.010432	-0.26003
16		0.035678	-0.05254	0.02664	-0.02418	0.192951	-0.01547	0.020251	-0.00993	-0.09172	0.110518	0.310487	-0.31547	0.038103	0.192402	0.016213	0.214893	0.018846	0.026629	0.083271	0.090374	0.077401	0.100684	0.004064	0.050547	0.141414	0.178578	0.142756	0.03217	0.20645	0.139467	0.078448	0.193767	0.115928	-0.4983	0.131509	0.107793	0.131175	0.103206	-0.00345	-0.00378	0.207401	-0.02788	0.114315	0.1127	0.170715	-0.19697	-0.07497	-0.29116
20		0.268819	0.026593	0.200615	0.053876	0.25233	0.369454	0.067488	0.221819	-0.05592	-0.08627	0.330406	-0.03858	0.104212	0.101283	0.118958	0.322288	0.052994	0.112699	0.01664	0.067051	0.107291	0.123382	0.174463	-0.03712	0.164141	0.12919	0.19811	-0.00367	0.224386	0.00668	0.115324	0.194153	0.29813	-0.4347	0.129805	0.195982	0.190116	0.130832	0.02863	-0.07117	0.271879	0.046395	0.075431	0.126224	0.16746	-0.13627	-0.05112	0.012032
24		0.019866	-0.06226	0.131657	0.126487	0.210223	0.18844	0.013204	0.218265	-0.09641	-0.12758	0.178029	-0.2235	0.09946	0.009203	0.08906	0.191552	0.032862	0.090159	-0.02527	0.103002	0.149756	0.086935	0.141086	0.018763	0.26254	0.217969	0.367656	0.092576	0.093644	0.213593	0.103211	0.195483	0.32371	-0.39862	0.172674	0.204266	0.135626	0.101378	0.082532	-0.0538	0.278588	0.100727	0.115206	0.142185	0.266451	-0.3445	-0.02984	-0.07867
28		0.032595	0.166796	0.279881	0.114636	0.290731	0.164196	0.121968	0.268857	-0.09189	-0.04823	0.339316	0.15825	0.023787	0.003767	0.105116	0.106029	0.043006	0.168355	0.097584	-0.00489	0.222901	0.172301	0.222394	0.023483	0.174888	0.150555	0.315248	0.179792	0.14062	0.229654	0.05128	0.253719	0.224711	-0.40096	0.150416	0.192778	0.138806	0.243253	0.127346	-0.11009	0.403187	0.127433	0.112842	0.125348	0.251481	-0.30353	0.024546	-0.06411
32		0.033077	0.033933	0.128586	0.22549	0.150261	0.096206	0.109479	0.107826	-0.02613	0.047926	0.174411	-0.0632	0.046198	0.199996	0.238096	0.127069	0.021702	0.381784	0.108902	0.227443	0.196146	0.203845	0.174889	0.072534	0.137448	0.05463	0.451399	0.159496	0.243822	0.168131	0.153642	0.160508	0.450397	-0.3988	0.288241	0.116	0.15252	0.134279	0.125649	-0.02397	0.33895	0.287317	0.162268	0.223608	0.296139	0.021031	0.051895	-0.2001
36		0.157641	0.177616	0.188389	-0.16205	0.109218	0.130046	0.053972	0.234161	-0.0439	0.078949	0.407794	0.189127	0.161994	0.169536	0.105245	0.193724	-0.00788	0.145308	0.192575	0.076021	0.257598	0.237296	0.391905	0.066477	0.251303	0.040315	0.378683	0.157323	0.185229	0.239539	0.223819	0.172923	0.272631	-0.28208	0.217878	0.218849	0.158249	0.197451	0.07082	-0.05566	0.19052	0.244851	0.164851	0.20448	0.245623	-0.11572	0.331733	-0.26747
40		-0.0098	0.172257	0.157372	0.112508	0.015466	0.114528	0.020002	0.173959	-0.01256	0.16416	0.428854	0.116302	0.098124	0.369026	0.191434	0.154317	0.127798	0.320433	0.049207	0.229555	0.402674	0.047269	0.284116	0.099814	0.292943	0.032483	0.440747	0.265472	0.133763	0.228335	0.208531	0.223979	0.377965	-0.38357	0.172109	0.264213	0.272501	0.249997	0.143092	-0.08531	0.346496	0.26497	0.192991	0.198607	0.381253	-0.0894	0.349863	0.200581
44		0.006155	0.314179	0.181844	0.045584	0.259504	0.137338	0.010831	0.186906	-0.01967	0.044779	0.17673	-0.14211	0.114818	0.358383	0.169309	0.223166	-0.02198	0.091962	0.191996	-0.07069	0.261102	0.181938	0.297952	0.014173	0.235014	0.056792	0.308485	0.089279	0.124548	0.165432	0.231395	0.193807	0.266473	0.062685	0.247288	0.262774	0.254119	0.23021	0.173728	-0.08622	0.4126	0.220874	0.169568	0.198296	0.395806	-0.07079	0.40759	-0.01886
48		0.121631	0.18317	0.222689	0.071844	0.03738	0.009777	0.032161	0.220867	-0.05355	0.157906	0.176709	0.26293	0.116443	0.323327	0.037271	0.172034	0.082344	0.210154	0.100359	-0.03445	0.238266	0.094486	0.199231	0.003062	0.224074	0.134827	0.248163	0.164347	0.047765	0.136459	0.275105	0.276872	0.41387	0.091956	0.269263	0.305639	0.248534	0.374705	0.131623	-0.09186	0.324869	0.240311	0.181462	0.177808	0.454087	0.010724	0.393046	0.13897
56		0.09773	0.088586	0.098815	0.101083	0.178461	0.010495	-0.01736	0.317677	0.010497	0.249581	0.250457	0.324389	0.217887	0.497292	0.207891	0.079902	0.047554	0.30491	0.085333	0.112328	0.138226	0.038263	0.242774	0.101775	0.321129	0.343613	0.39743	0.098656	0.251862	0.406017	0.272481	0.338911	0.409811	-0.1912	0.285461	0.286041	0.250181	0.388302	0.083135	0.035091	0.410073	0.154831	0.121177	0.267146	0.410028	0.016465	0.391436	0.027977
64		0.171491	-0.01649	0.134844	0.160836	0.124161	0.1163	-0.06311	0.351487	0.036938	0.318572	0.26047	-0.06356	0.225117	0.268292	0.185815	0.256022	0.122772	0.273586	0.08436	0.205554	0.198302	0.150564	0.2747	0.142484	0.276578	0.259548	0.463472	0.296401	0.257794	0.351724	0.380259	0.242819	0.141112	-0.04515	0.36472	0.43102	0.191125	0.564922	0.142346	0.000739	0.373064	0.299501	0.217348	0.371904	0.525402	0.251911	0.314824	0.409056
72		0.219671	0.15278	0.197227	0.108889	0.134797	-0.03557	-0.01696	0.370556	0.039499	0.323501	0.413477	0.230013	0.196539	0.410488	-0.06259	0.294226	0.098386	0.524392	0.147126	0.224454	0.242679	0.202917	0.350717	0.243177	0.203473	0.347737	0.405653	0.366941	0.240776	0.297903	0.300803	0.314212	0.405801	0.231186	0.306285	0.35313	0.244157	0.500396	0.210946	-0.00288	0.23325	0.352423	0.247379	0.397368	0.350759	0.04568	0.442191	0.138845
80		0.041348	0.037407	0.222022	0.541108	0.288615	0.09576	-0.01374	0.263579	0.026391	0.205158	0.127307	0.162083	0.311188	0.328953	0.325128	0.231315	0.059579	0.236825	0.193819	0.363703	0.23795	0.253517	0.200202	0.22718	0.263442	0.148573	0.330922	0.104675	0.344651	0.231456	0.391298	0.333598	0.361099	0.103347	0.488434	0.355881	0.236152	0.115147	0.218554	0.154934	0.148272	0.325534	0.321818	0.404037	0.49371	-0.15385	0.71417	0.236117
88		0.023472	0.210791	0.185134	0.280489	0.376904	0.081178	0.051865	0.673119	0.026144	0.019255	0.236241	0.298486	0.274392	0.208885	0.326394	0.413413	0.150494	0.322136	0.182361	0.346856	0.227687	0.095776	0.370306	0.299755	0.257289	0.21882	0.447584	0.174919	0.304224	0.21344	0.394695	0.324799	0.543506	-0.00918	0.397019	0.2813	0.345046	0.0288	0.142844	0.358032	0.361173	0.451297	0.19658	0.394956	0.590039	-0.14472	0.49764	0.172292
96		-0.11955	0.351161	0.139398	0.3652	0.286972	-0.02145	0.0258	0.189134	0.025659	-0.01259	0.428608	0.759225	0.409996	0.296943	0.212447	0.348834	0.21435	0.171344	0.209039	0.403629	0.297242	0.083877	0.150129	0.27872	0.373726	0.283367	0.475222	0.144453	0.310087	0.287479	0.421017	0.363927	0.473136	0.32548	0.350568	0.343449	0.433152	0.049127	0.207963	0.502441	0.269943	0.35606	0.160512	0.498375	0.654501	0.023785	0.588549	0.277451
104		0.101301	0.398891	0.199049	0.165289	0.466831	0.057697	0.101612	0.129042	0.06128	0.247372	0.295777	0.76349	0.328747	0.203066	-0.03286	0.386457	0.362359	0.270249	0.284374	0.431156	0.390599	0.123046	0.149683	0.429172	0.294334	0.384203	0.473033	0.25933	0.245006	0.460775	0.521725	0.416899	0.48236	0.141606	0.353272	0.378629	0.267626	0.028245	0.365004	0.530674	0.192038	0.457726	0.213482	0.401403	0.378112	0.230504	1.0451	0.465327
112		-0.04181	0.389767	0.054735	0.303908	0.345226	0.253775	0.135122	-0.15082	0.077829	0.206579	0.147334	0.539022	0.414507	0.192541	0.213002	0.334827	0.306847	0.094406	0.240865	0.191592	0.348695	0.144088	0.311578	0.263403	0.462757	0.230681	0.368046	0.25534	0.350688	0.344088	0.358374	0.458301	0.491859	0.527212	0.500892	0.330797	0.297067	0.208742	0.399573	0.477132	0.508036	0.489431	0.189361	0.508283	0.543302	-0.02965	0.681202	0.36127
128		0.207207	0.06343	0.216725	0.392964	0.386996	0.148887	0.084999	0.486325	0.03151	0.306451	0.334412	0.355132	0.330988	0.320372	0.36158	0.460307	0.458699	-0.05527	0.134523	0.450115	0.373657	0.217144	0.337508	0.365728	0.377124	0.550179	0.336803	0.265867	0.367373	0.50122	0.488408	0.56098	0.472469	0.4165	0.484062	0.310189	0.302799	0.276376	0.639329	0.465772	0.669008	0.486422	0.232989	0.471806	0.230335	0.412678	0.648652	0.648416
144		0.287597	-0.19801	0.125442	0.199497	0.507657	0.170087	0.097181	0.182461	0.185877	0.39772	0.164288	0.198306	0.274048	0.581884	0.502275	0.212156	0.162944	0.367817	0.156609	0.511447	0.450809	0.162646	0.751522	0.238171	0.387038	0.459313	0.520685	0.179036	0.382147	0.514083	0.391318	0.446305	0.690409	0.432665	0.384126	0.369351	0.358785	0.071223	0.611378	0.513611	0.586693	0.669106	0.171791	0.632824	0.494129	0.052023	0.808485	0.523069
160		0.246753	-0.05952	0.076058	0.215329	0.409093	0.21794	0.180217	0.398111	0.104148	0.636974	0.192922	0.17328	0.250631	0.635223	0.517411	0.237182	0.341355	0.06944	0.206493	0.461933	0.434269	0.225201	0.562143	0.380164	0.279791	0.649893	0.487197	0.294344	0.262603	0.694533	0.413161	0.497308	0.555832	0.580552	0.579823	0.351146	0.319355	0.087812	0.639844	0.478357	0.804643	0.312544	0.438939	0.658577	0.655658	0.323492	0.459785	0.388354
176		0.015507	0.017446	0.097196	0.24171	0.549415	0.304655	0.15879	0.767682	0.10248	0.987943	0.359753	0.710868	0.39814	0.836203	0.501109	0.265043	0.407786	0.194092	0.248002	0.573725	0.418277	0.085722	0.704915	0.176353	0.309882	0.454703	0.459767	0.361879	0.268378	0.568137	0.400302	0.503465	0.582094	0.384711	0.710195	0.445925	0.305093	0.400757	0.73279	0.508293	0.453043	0.547975	0.595618	0.725683	0.967249	0.611951	0.634606	0.380033
192		0.030792	0.114409	0.293193	0.307929	0.550543	0.311375	0.297367	0.540097	0.178342	0.919824	0.472765	0.458044	0.469473	0.27232	0.803973	0.39695	0.26237	0.211267	0.237985	0.651618	0.450491	0.161386	0.830953	0.421364	0.550168	0.443318	0.620824	0.383941	0.143025	0.738434	0.44	0.55805	0.464665	0.425488	0.821544	0.426627	0.298481	0.427256	0.912646	0.74792	0.239103	0.44682	0.529824	0.768226	1.09564	0.503376	0.394675	0.061182
208		0.16561	0.340805	0.217262	-0.18716	0.517425	0.433836	0.299296	0.246595	0.231676	0.738326	0.182594	0.720323	0.497518	0.862045	0.682256	0.574695	0.317028	-0.10571	0.322046	0.445047	0.508237	0.277681	0.648941	0.419794	0.661237	0.437665	0.56198	0.588665	0.303187	0.673852	0.450249	0.564251	0.697815	0.476668	0.642419	0.555152	0.263105	0.068643	0.765066	0.426343	0.184785	0.421564	0.486522	0.635376	1.06211	0.68142	0.321432	0.552428
224		0.317928	0.118168	0.198239	-0.25353	0.426037	0.314769	0.264884	0.876847	0.153728	0.642091	0.380203	1.38976	0.601605	0.733784	0.453919	0.34486	0.388244	0.23911	0.231759	0.646808	0.404737	0.474609	0.365493	0.413018	0.423515	0.546811	0.55721	0.512137	0.295465	0.643121	0.509455	0.414403	0.668782	-0.01538	0.82843	0.474468	0.359055	0.314985	0.580384	0.794049	0.559645	0.345208	0.549493	0.639146	0.948139	0.677628	0.65441	0.327678
240		0.222377	0.084626	0.256371	-0.15903	0.260958	0.451259	0.149061	0.734253	0.201197	0.490059	0.326726	1.22322	0.461674	0.189581	0.437985	0.612379	0.312408	0.37993	0.325037	0.55474	0.514701	0.315348	0.250232	0.338295	0.341473	0.62342	0.452019	0.267332	0.448658	0.717926	0.402127	0.490229	0.605148	0.140295	0.632699	0.580755	0.336996	0.850632	0.771429	0.511627	0.522458	0.394025	0.743681	0.594357	0.731087	0.686273	0.508409	0.36829
272		0.106072	0.451771	0.471045	0.291555	0.275343	0.372483	0.273594	0.287198	0.250056	0.465486	0.098712	0.343736	0.672012	0.256701	0.474433	0.764883	0.160223	0.104032	0.500365	0.434201	0.643344	0.282318	0.56248	0.595326	0.408635	0.568438	0.831193	0.247709	0.264831	0.773027	0.531671	0.417649	0.708989	-0.32172	0.656889	0.373586	0.403146	0.718413	0.808451	0.614201	0.580784	0.341709	0.336607	0.768983	0.822898	0.492368	0.499032	0.375999
304		0.208144	0.323421	0.42965	0.696231	0.378016	0.446074	0.186834	-0.11611	0.220761	0.722187	0.146936	0.640907	0.640164	0.131699	0.775152	0.406861	0.295505	0.547543	0.350568	0.587369	0.475291	0.670563	0.733235	0.467256	0.387627	0.579726	0.798672	0.388115	0.508734	0.791932	0.53172	0.469026	0.861423	-0.00905	0.689497	0.455467	0.404461	0.816218	0.753444	0.293005	0.328765	0.445004	0.589353	0.588598	0.881778	0.768723	0.23558	0.540322
336		0.096222	0.918015	0.429201	0.81959	0.153242	0.223229	0.234477	-0.14742	0.337357	1.07122	0.208534	0.63975	0.721613	0.499505	0.614745	0.419971	0.272942	0.166036	0.428041	0.453678	0.628606	0.415609	0.196073	0.524178	0.411509	0.547387	0.780788	0.320031	0.580508	0.584171	0.347167	0.519324	1.07683	-0.28348	0.558823	0.426725	0.375065	0.356051	0.467128	0.322574	0.671502	0.60173	0.680581	0.882838	0.690754	0.725831	0.530002	0.181419
368		0.440573	0.637615	0.537221	0.343885	0.189516	0.378209	0.262061	-0.08575	0.397713	0.299519	0.185831	0.865184	0.738026	0.290331	0.414653	0.605551	0.322197	0.128329	0.550756	0.270069	0.554696	0.27164	0.467817	0.377412	0.724108	0.754528	0.752026	0.449319	0.498986	0.458502	0.418689	0.623501	0.882424	0.044319	0.521543	0.361108	0.473806	0.417176	0.760301	0.155719	0.528491	0.550119	0.644549	0.742472	0.826167	-0.11935	0.387979	0.395153
400		0.166963	0.707124	0.392818	0.315157	0.192747	0.336793	0.379966	0.039454	0.386511	0.513279	0.213995	0.865178	0.614586	0.34367	0.30943	0.73223	0.431012	0.017715	0.629284	0.340219	0.44426	0.560315	0.428327	0.463271	0.540444	0.920346	0.631648	0.509765	0.230334	0.617009	0.469279	0.526931	0.665983	0.626955	0.53721	0.569102	0.54803	0.802006	0.573166	0.403689	0.598141	0.376632	0.721907	0.907652	0.616999	0.470675	0.319291	0.695592
432		0.181739	0.849709	0.588374	0.522432	0.219198	0.455231	0.281757	-0.00284	0.498176	0.480257	0.331858	1.00524	0.78812	0.532859	0.23841	0.524657	0.528074	0.238912	0.417415	0.418599	0.449254	0.655344	0.427105	0.459789	0.497502	0.51289	0.374843	0.450902	0.20068	0.431934	0.599567	0.309977	0.777484	0.087405	0.456459	0.490391	0.459652	0.741427	0.739532	0.445749	0.128264	0.337955	0.460718	0.898399	0.917365	0.616459	0.008379	0.22796
Best-fit values	EGFP-SctD(WT) Ox.	EGFP-SctD(2C) Ox.	EGFP-SctD(WT) Red.	EGFP-SctD(2C) Red.
X0	= 0.000	= 0.000	= 0.000	= 0.000
Y0	= 0.000	= 0.000	= 0.000	= 0.000
Plateau	0.656	0.1806	0.7608	0.4659
K	0.006911	0.003744	0.008016	0.009601
Tau	144.7	267.1	124.8	104.2
Half Life	100.3	185.1	86.48	72.2
Span	0.656	0.1806	0.7608	0.4659
95% CI (profile likelihood)
Plateau	0.6350 to 0.6788	0.1439 to 0.2599	0.7429 to 0.7796	0.4497 to 0.4832
K	0.006425 to 0.007420	0.002168 to 0.005577	0.007584 to 0.008465	0.008779 to 0.01048
Tau	134.8 to 155.6	179.3 to 461.4	118.1 to 131.9	95.39 to 113.9
Half Life	93.41 to 107.9	124.3 to 319.8	81.89 to 91.40	66.12 to 78.95
Goodness of Fit
Degrees of Freedom	6550	6628	7057	6979
R squared	0.4844	0.05324	0.5623	0.2993
Sum of Squares	258.8	228.2	327.2	373.9
Sy.x	0.1988	0.1856	0.2153	0.2315
Constraints
X0	X0 = 0	X0 = 0	X0 = 0	X0 = 0
Y0	Y0 = 0	Y0 = 0	Y0 = 0	Y0 = 0
Plateau	Plateau < 1.1	Plateau < 1.1	Plateau < 1.1	Plateau < 1.1
K	K > 0	K > 0	K > 0	K > 0
[truncated: 134 more columns]

## Sheet: Fig. 5B Half-Time Recovery
EGFP-SctD(WT) Ox.	EGFP-SctD(2C) Ox.	EGFP-SctD(WT) Red.	EGFP-SctD(2C) Red.			EGFP-SctD(WT) Ox.	EGFP-SctD(2C) Ox.	EGFP-SctD(WT) Red.	EGFP-SctD(2C) Red.
217.081	1267.11	84.0984	403.684		Minimum	10.19	30.61	10.19	21.08
36.4978	322.095	232.33	335.711		Maximum	1136	2655	728.8	757
78.6996	108.518	261.032	282.697		Range	1126	2624	718.6	735.9
227.535	1894.51	243.619	501.692
337.997	692.699	49.7422	756.967		Mean	202.8	857.6	126.8	193.6
121.305	281.628	70.5084	124.731		Std. Deviation	162.2	638.5	105.8	164.4
225.163	852.235	60.4862	167.633		Std. Error of Mean	13.33	118.6	8.115	15.26
181.698	207.688	79.6925	190.681
374.537	830.255	506.962	134.068		Lower 95% CI of mean	176.5	614.8	110.8	163.3
228.844	214.92	163.63	123.207		Upper 95% CI of mean	229.2	1100	142.8	223.8
335.501	644.865	62.8004	261.016
150.911	844.728	232.871	284.087
218.816	499.753	136.527	125.244
182.551	651.529	123.626	116.247
331.929	97.4508	417.21	440.65
237.69	30.6077	224.4	101.145
134.519	92.1125	107.146	181.991
75.9406	953.883	80.2303	124.972
67.0367	1190.39	69.0354	128.405
157.077	646.23	71.6035	56.1654
425.649	2654.99	94.7613	201.685
62.9484	1187.19	52.063	75.2225
103.471	182.666	184.53	110.371
287.885	1302.22	329.375	94.4164
324.676	1140.1	62.88	64.8555
185.89	1626.71	58.6486	66.6616
208.856	1646.53	47.6155	117.572
90.1063	1495.75	203.387	173.85
332.708	1311.78	127.592	227.728
268.656		148.14	115.342
206.637		164.693	147.495
129.27		60.9744	114.362
155.566		217.341	137.029
118.555		77.3143	94.765
112.873		80.2997	59.4255
392.903		232.179	364.166
191.972		114.21	54.4656
86.9256		143.757	196.366
108.196		728.83	590.251
171.435		163.551	175.873
84.1371		163.678	35.4956
252.659		281.882	449.071
210.205		111.705	52.0256
123.425		63.9962	124.428
448.615		67.5926	299.143
615.276		31.9054	351.159
337.089		121.582	731.84
205.355		51.3822	65.2584
140.225		137.148	57.3083
646.527		160.377	226.39
400.353		143.876	394.417
761.444		18.4792	170.578
1135.95		52.7538	128.112
276.097		47.1181	737.158
240.404		62.0505	392.976
42.7904		167.694	65.5311
146.633		60.992	105.501
137.521		141.503	175.862
89.3996		87.8621	65.1693
290.266		55.7332	68.9572
769.462		68.246	43.3943
104.215		70.8321	186.717
264.585		68.5824	100.695
67.1747		107.253	76.9335
386.642		98.301	80.9578
129.897		105.388	67.2815
116.864		72.4486	151.894
57.4858		120.515	277.243
178.702		204.205	142.564
176.623		673.007	132.512
156.966		210.572	76.6275
44.4117		64.6183	194.859
268.287		193.264	37.1731
99.3737		262.217	192.609
39.9999		27.3535	136.956
181.816		132.676	106.438
63.1096		84.4142	131.331
109.613		118.525	492.18
113.051		193.06	275.956
231.435		111.925	47.144
188.635		70.5242	121.965
353.671		55.4181	164.274
783.095		159.275	116.034
153.476		178.445	313.101
33.5284		48.8942	614.161
47.2993		72.9798	618.121
174.8		48.1643	698.621
122.72		96.8344	21.0814
184.352		327.974	208.809
10.1936		38.0741	197.008
72.2884		85.3547	434.138
98.015		86.8662	193.952
367.513		72.4055	75.24
280.826		53.434	216.613
317.152		163.304	139.243
114.514		166.018	59.6637
240.205		96.6278	212.379
69.2144		296.045	143.239
311.43		166.796	54.3342
127.706		109.448	110.752
81.4964		92.7655	76.4114
231.728		154.843	376.682
291.953		110.526	88.5387
76.0448		85.6954	98.2324
304.229		85.5883	68.166
80.9772		94.8252	74.3251
336.274		82.6306	293.16
234.896		153.763	94.8914
83.1383		32.7216	33.0376
310.624		98.2716	64.7351
243.107		198.04	190.21
54.6645		63.0911	115.328
245.024		156.746	217.577
622.673		43.0927	32.1609
179.135		60.8289	105.106
52.2113		100.72	143.447
372.196		101.933
33.7045		62.4457
78.2342		105.022
220.226		288.811
169.013		111.798
85.938		150.684
221.89		72.9629
120.793		47.8033
216.256		157.533
117.838		69.3147
142.075		45.0096
192.409		60.2737
230.12		94.9517
176.518		49.8667
100.906		433.217
103.198		123.776
83.5844		165.035
106.053		154.033
85.6639		231.049
44.8248		144.406
112.762		101.933
107.351		66.6488
125.116		64.7801
206.266		72.9629
102.21		231.049
179.267		56.3534
169.031		66.6488
95.6197		29.877
219.181		48.1352
127.258		39.1609
48.7641		110.023
112.71		35.1851
		462.098
		60.3681
		22.5789
		61.2481
		47.0756
		117.264
		313.825
		37.5757
		194.639
		157.167
		39.8856
		178.141
		62.0404
		56.477
		144.744
		53.2049
		68.1278
		74.3763
		104.467
		17.052
		88.8781
		10.1865

## Sheet: Fig. 6B Quantification Bands
Gel 1
	∆SctD + SctD(WT) Ox.	∆SctD + SctD(WT) Red.	∆SctD + pBAD Ox.	∆SctD + pBAD Red.	∆SctD + SctD(2C) Ox.	∆SctD + SctD(2C) Red.
YopO	89.364	112.778	20.243	22.657	0	104.192
YopH	2155.87	1809.04	607.991	766.941	209.556	1390.04
YopM	1725.04	1542.8	0	0	553.971	1260.75
SctA	794.506	554.678	91.314	161.142	67.192	353.971
YopP	1586.63	1266.46	165.849	188.092	666.749	897.749
YopE	4812.08	4260.35	0	0	1067.99	3692.01
Raw	11163.5	9546.11	885.397	1138.83	2565.46	7698.72
Percentage	100	85.5118	7.93118	10.2014	22.9808	68.9633
Gel 2
	∆SctD + SctD(WT) Ox.	∆SctD + SctD(WT) Red.	∆SctD + pBAD Ox.	∆SctD + pBAD Red.	∆SctD + SctD(2C) Ox.	∆SctD + SctD(2C) Red.
YopO	551.263	996.163	571.577	59.485	57.314	353.849
YopH	5225.5	5090.67	162.577	72.678	1586.01	4240.43
YopM	4658.77	4696.5	102.021	99.556	1665.23	3421.65
SctA	1636.06	1557.77	97.021	282.92	665.77	1088.28
YopP	3720.84	3725.55	633.941	774.698	1231.84	3045.26
YopE	9276.52	9185.68	194.263	210.335	3721.98	8547.88
Raw	25069	25252.3	1761.4	1499.67	8928.15	20697.3
Percentage	100	100.731	7.02622	5.98219	35.6144	82.5617
Gel 3
	∆SctD + SctD(WT) Ox.	∆SctD + SctD(WT) Red.	∆SctD + pBAD Ox.	∆SctD + pBAD Red.	∆SctD + SctD(2C) Ox.	∆SctD + SctD(2C) Red.
YopO	1156.23	873.042	246.799	275.385	121.192	898.627
YopH	7021.4	6704.4	106.385	80.971	2313.08	5565.74
YopM	6306.03	6436.74	221.506	590.113	2052.89	4252.53
SctA	2114.18	2289.13	514.991	513.577	138.728	1007.82
YopP	3849.38	3866.84	73.728	85.607	977.355	1973.82
YopE	8358.95	10302.8	516.184	89.728	3694.47	7577.45
Raw	28806.2	30472.9	1679.59	1635.38	9297.72	21276
Percentage	100	105.786	5.83067	5.67719	32.2768	73.8591
	∆SctD + SctD(WT) Ox.	∆SctD + SctD(WT) Red.	∆SctD + pBAD Ox.	∆SctD + pBAD Red.	∆SctD + SctD(2C) Ox.	∆SctD + SctD(2C) Red.
Minimum	100	85.51	5.831	5.677	22.98	68.96
Maximum	100	105.8	7.931	10.2	35.61	82.56
Range	0	20.27	2.101	4.524	12.63	13.6
Mean	100	97.34	6.929	7.287	30.29	75.13
Std. Deviation	0	10.55	1.054	2.529	6.547	6.887
Std. Error of Mean	0	6.093	0.6083	1.46	3.78	3.976
Lower 95% CI of mean	100	71.13	4.312	1.006	14.03	58.02
Upper 95% CI of mean	100	123.6	9.547	13.57	46.55	92.24

## Sheet: Fig. 7C WB Quantification
Replicate 1		SctD(WT) -	SctD(2C) -	SctD(WT) Assembly	SctD(2C) Assembly	SctD(WT) Secretion	SctD(2C) Secretion	SctD(WT) Assembly & Secretion	SctD(2C) Assembly & Secretion		Replicate 2		SctD(WT) -	SctD(2C) -	SctD(WT) Assembly	SctD(2C) Assembly	SctD(WT) Secretion	SctD(2C) Secretion	SctD(WT) Assembly & Secretion	SctD(2C) Assembly & Secretion		Replicate 3		SctD(WT) -	SctD(2C) -	SctD(WT) Assembly	SctD(2C) Assembly	SctD(WT) Secretion	SctD(2C) Secretion	SctD(WT) Assembly & Secretion	SctD(2C) Assembly & Secretion
YopE-FLAG		29744.4	19713.3	41143.7	20905.9	33063.1	9387.54	38185.6	4056.57		YopE-FLAG		23734.8	22067.1	39359.7	28801.6	30206	8301.23	35972	4872.35		YopE-FLAG		31550.7	17884.1	37068.2	26249.8	25206.9	4221.47	41199.9	1844.74
Percentage		77.8943	51.625	107.747	54.748	86.5852	24.584	100	10.6233		Percentage		65.9813	61.3452	109.417	80.0667	83.9709	23.0769	100	13.5448		Percentage		76.5797	43.4081	89.9716	63.7133	61.182	10.2463	100	4.47754
	SctD(WT) -	SctD(2C) -	SctD(WT) Assembly	SctD(2C) Assembly	SctD(WT) Secretion	SctD(2C) Secretion	SctD(WT) Assembly & Secretion	SctD(2C) Assembly & Secretion
Minimum	65.98	43.41	89.97	54.75	61.18	10.25	100	4.478
Maximum	77.89	61.35	109.4	80.07	86.59	24.58	100	13.54
Range	11.91	17.94	19.45	25.32	25.4	14.34	0	9.067
Mean	73.49	52.13	102.4	66.18	77.25	19.3	100	9.549
Std. Deviation	6.532	8.979	10.78	12.84	13.97	7.879	0	4.628
Std. Error of Mean	3.771	5.184	6.222	7.412	8.067	4.549	0	2.672
Lower 95% CI of mean	57.26	29.82	75.61	34.29	42.53	-0.2699	100	-1.949
Upper 95% CI of mean	89.71	74.43	129.2	98.07	112	38.87	100	21.05

## Sheet: Fig. 8A FRAP Reducing
Time (s)		EGFP-SctQ SctD(WT) + Reducing
0		0	0	0	0	0	0	0	0	0	0	0	0	0	0	0	0	0	0	0	0	0	0	0	0	0	0	0	0	0	0	0	0	0	0	0	0	0	0	0	0	0	0	0	0	0	0	0	0
2		-0.03059	0.089404	-0.00142	0.04732	-0.15852	0.158176	0.048564	0.036277	0.126671	0.082536	0.13132	0.094728	-0.02407	0.109939	0.008282	0.03609	-0.05595	-0.03458	0.043634	0.109589	0.015569	0.186372	0.053327	0.007785	0.08133	0.024515	0.047266	-0.05352	-0.00486	0.053012	0.047573	-0.20112	0.271439	0.032084	-0.0391	0.320181	0.039839	-0.05271	0.067628	0.049773	-0.09828	-0.45421	-0.05739	-0.00063	0.006914	-0.01014	0.036099	0.042607
4		0.094727	0.041564	0.089822	0.026022	-0.10396	0.084234	0.052291	0.09494	-0.02158	0.198396	0.14802	0.252462	-0.01704	-0.06124	0.066577	0.010461	-0.02626	0.064126	0.064274	0.152918	-0.08032	0.200227	0.087169	0.011954	0.048368	-0.04091	0.060017	-0.01992	0.041983	0.056421	0.010336	-0.37446	0.323483	0.081079	0.039217	0.298267	-0.03708	0.042789	0.040005	0.087802	-0.17885	-0.40182	0.024585	0.007322	-0.00771	0.01248	0.016569	0.011469
6		-0.01092	0.142533	0.075854	0.064048	-0.27066	0.110359	0.115347	0.123539	0.281121	0.114648	0.163853	0.260574	-0.06742	0.055526	0.165807	0.101879	0.018118	0.028893	0.063018	0.122809	-0.05245	0.081555	0.09978	0.029215	0.065543	-0.00494	0.048163	0.043999	0.080426	-0.098	0.034424	-0.32871	0.289163	0.229928	-0.03179	0.239065	0.031114	-0.00857	0.056227	0.040244	-0.17805	-0.40978	-0.00527	0.017307	-0.05832	0.093915	-0.01114	-0.08864
8		0.054594	0.071412	-0.00279	0.05698	0.165156	0.161584	0.035968	0.172204	0.270883	0.153898	0.161621	0.332983	-0.04318	0.1481	0.105073	0.12141	0.176056	0.093841	0.047206	0.049878	0.0937	0.061418	0.124117	0.025252	0.186016	-0.01528	0.093033	0.014379	0.000925	-0.11436	-0.04715	-0.37796	0.352285	0.089255	0.191417	0.084118	0.064526	0.141834	0.054937	0.16085	-0.32956	-0.20659	-0.00784	0.138894	-0.02456	0.19941	-0.18002	-0.01784
10		0.03324	0.047037	-0.04413	0.078609	0.118977	0.150067	0.067855	0.081654	0.349523	0.156515	0.123201	0.240719	0.030566	0.014265	0.047731	0.128073	0.067456	0.030914	0.06428	-0.00201	0.222128	0.062545	0.173576	0.046066	0.203869	0.013138	0.183015	-0.06104	0.180032	0.080287	-0.0536	-0.08477	0.272727	0.106895	0.244782	0.240614	0.043188	0.091353	0.093014	-0.00669	-0.41948	0.058362	-0.03123	0.078087	-0.01148	0.114609	0.035732	-0.0061
12		0.079703	-0.02362	0.08829	0.040692	0.169542	0.144078	0.031538	0.211743	0.297568	0.050724	0.156425	0.272187	0.044915	0.115212	0.13864	0.092246	0.124501	0.056333	0.072177	0.031955	0.056324	0.052515	0.198673	0.030586	0.178453	0.035002	0.090379	0.079194	0.065998	-0.06503	-0.01374	0.234824	0.179251	0.006578	0.153001	0.132006	0.114662	0.116852	0.173948	0.073209	-0.46955	-0.94343	-0.06986	0.176248	0.017934	0.275635	0.053417	0.015426
14		0.046696	0.033414	0.127722	0.131455	0.223871	0.219748	0.040761	0.138769	0.40325	0.19843	0.188725	0.366726	-0.00823	0.026963	0.038492	0.099223	0.118982	0.017629	0.080352	0.029803	0.089047	0.002017	0.175979	0.105682	0.171871	0.044017	0.078809	0.026662	0.036837	-0.02504	0.075727	-0.1425	0.222313	0.088856	0.170561	0.208026	0.021721	0.069703	0.114779	0.035483	-0.05717	-0.45176	-0.10699	0.159821	0.054582	0.155751	0.022062	0.031621
16		0.042015	-0.00317	0.068265	0.129172	0.555798	0.237168	-0.00171	0.12983	0.267709	0.17962	0.226889	0.467121	-0.09761	-0.0153	0.013917	0.066502	0.071544	0.109843	0.04161	0.067286	0.300962	0.083481	0.240115	0.100698	0.201054	0.03762	0.092307	0.087218	0.061972	0.054211	0.051477	-0.04537	0.168986	0.138994	0.198518	0.264655	0.096923	0.107378	0.206071	0.040329	-0.06221	-0.40482	0.01453	0.097124	0.129449	0.253931	-0.01091	-0.00102
20		0.000167	0.107004	0.144591	0.146513	0.323463	0.379758	0.067132	0.194461	0.217519	0.267394	0.139592	0.388534	0.10353	0.283382	0.082158	0.169364	0.033329	0.214943	0.067096	0.002813	0.290237	0.123334	0.27966	0.108272	0.271768	0.095415	0.073347	0.242655	0.163263	0.164935	0.081958	0.02868	0.409163	0.190125	0.400229	0.225927	0.11298	0.111185	0.24597	0.027936	0.214679	-0.07973	0.012066	0.143569	0.088271	0.201381	-0.0003	0.020671
24		0.089632	0.056631	0.057665	0.1433	0.285791	0.379791	0.023557	0.175789	0.440895	0.179033	0.17546	0.306588	-0.04866	0.154831	0.11523	0.099121	0.211871	0.186051	0.021131	0.221416	0.281026	0.116487	0.307811	0.221403	0.20613	0.140703	0.154026	0.352656	0.1546	-0.03448	0.001637	0.261848	0.455105	0.199606	0.47813	0.46227	0.079538	0.186877	0.196326	0.237054	-0.04572	-0.21091	0.023016	0.19425	0.110766	0.309768	-0.0607	0.008855
28		0.095827	0.243712	0.110549	0.142658	0.39936	0.390249	0.169388	0.265893	0.316519	0.237131	0.198775	0.40491	-0.04802	0.074873	0.103029	0.14801	0.04837	0.290649	0.069893	0.175276	0.0527	0.172151	0.311912	0.139846	0.320968	0.125727	0.242734	0.276189	0.162711	0.119208	0.168257	0.112485	0.646879	0.238847	0.313405	0.446579	0.094255	0.217993	0.27445	0.042553	0.179504	-0.44775	0.043193	0.164178	0.036339	0.318622	0.079638	0.055714
32		0.219048	0.177216	0.0378	0.207067	0.343259	0.615956	0.200812	0.264904	0.663624	0.281758	0.331861	0.438532	0.044386	0.140131	0.158571	0.16841	0.033342	0.225596	0.001841	0.188604	0.163577	0.090544	0.234777	0.123742	0.379903	0.170312	0.058456	0.370535	0.385312	0.055056	0.263254	0.393105	0.33323	0.233857	0.357906	0.766135	0.220005	0.219078	0.211876	0.105735	0.364897	-0.14197	0.002033	0.221871	0.131223	0.330271	0.078197	0.093349
36		0.317511	0.155352	0.16189	0.156642	0.430882	0.578717	0.248239	0.180168	0.806811	0.307521	0.332447	0.313146	0.022382	0.143966	0.06184	0.277611	0.053956	0.29906	-0.00192	0.204001	0.007608	0.164813	0.271392	0.137489	0.453443	0.185436	0.253815	0.354543	0.357098	0.029525	0.40829	0.305191	0.281038	0.13814	0.628743	0.633233	0.228346	0.234871	0.258088	0.33731	0.48035	-0.27062	0.189883	0.195318	0.128456	0.354718	0.150268	0.155779
40		0.350569	0.290202	0.281566	0.243633	0.345697	0.46697	0.228939	0.446066	0.812234	0.416121	0.214534	0.386168	0.045669	0.072618	0.101012	0.374778	0.05918	0.354015	0.04003	0.032103	0.203591	0.205125	0.342776	0.137544	0.471244	0.153332	0.256556	0.386246	0.370419	0.024831	0.17755	-0.24965	0.452994	0.287548	0.25842	0.509389	0.137323	0.238445	0.257375	0.259005	0.459824	-0.34492	0.204625	0.167934	0.149508	0.368489	0.007471	0.198162
44		0.361783	0.186818	0.330822	0.230748	0.322836	0.722619	0.217387	0.378757	0.853009	0.361944	0.328577	0.24195	0.004841	0.004574	0.249086	0.284488	0.156376	0.391323	0.085832	0.088574	0.190778	0.152925	0.284371	0.106921	0.43424	0.279414	0.307637	0.405825	0.272428	0.000446	0.237256	-0.06032	0.503893	0.300786	0.457072	0.671318	0.221004	0.296372	0.21704	0.3592	0.94417	0.156426	0.285971	0.23145	0.2435	0.342473	0.008887	0.12045
48		0.226469	0.301776	0.304204	0.191947	0.188992	0.565589	0.332175	0.368815	0.952366	0.249824	0.396601	0.289086	0.03147	0.199533	0.109907	0.279533	0.223865	0.40635	0.075592	0.114833	0.051873	0.124319	0.303537	0.133486	0.450949	0.350194	0.396581	0.616418	0.361053	0.275559	0.22936	-0.30795	0.437474	0.239511	0.368903	0.724421	0.203603	0.324576	0.572984	0.385832	1.10741	0.004021	0.295428	0.237098	0.234404	0.342338	0.133995	0.29257
56		0.596576	0.409522	0.306842	0.296601	0.210586	0.546972	0.468793	0.451739	0.740659	0.414821	0.367234	0.532084	0.283144	0.208948	0.250502	0.321299	0.27465	0.601589	0.056084	0.028031	0.282564	0.153539	0.326974	0.178485	0.358813	0.333826	0.38725	0.353624	0.343351	-0.02734	0.146492	-0.24628	0.596197	0.249317	0.245122	0.597954	0.309704	0.313651	0.46813	0.689412	1.00436	-0.16152	0.288104	0.327021	0.339115	0.585132	0.313847	0.285655
64		0.39521	0.348418	0.374879	0.34711	0.092479	0.779894	0.562545	0.42604	0.201809	0.434147	0.454448	0.624036	0.306402	0.259628	0.340873	0.25284	0.22915	0.568162	0.285722	0.463407	0.459347	0.323504	0.306327	0.267103	0.413104	0.464029	0.2946	0.567701	0.28792	0.130962	0.580359	-0.06034	0.496053	0.323858	0.342947	1.15268	0.388723	0.264192	0.537875	0.694892	1.37878	0.625122	0.47753	0.429229	0.416573	0.445718	0.089769	0.230984
72		0.434835	0.346238	0.322778	0.406697	0.322487	0.646502	0.480984	0.503574	0.429373	0.488804	0.514152	0.578679	0.496605	0.35322	0.36446	0.33185	0.309478	0.42415	0.272934	0.626248	0.211865	0.526449	0.398893	0.228733	0.1724	0.434205	0.498086	0.516231	0.389937	0.036753	0.395534	0.416493	0.912813	0.284286	0.458284	1.24765	0.32136	0.277114	0.556138	0.775266	0.924108	0.421807	0.51768	0.433938	0.60289	0.565246	0.315456	0.169
80		0.615625	0.470814	0.327466	0.428631	0.627547	0.960556	0.569478	0.567691	0.493908	0.416406	0.520901	0.502001	0.291943	0.420419	0.442835	0.426856	0.362698	0.49284	0.318323	0.722746	0.467888	0.526796	0.364126	0.261409	0.318203	0.509123	0.595347	0.589699	0.539005	-0.26006	0.342475	0.336004	0.845759	0.371497	0.341422	1.18449	0.504203	0.493536	0.651433	0.754469	1.17517	0.293843	0.277327	0.546431	0.746025	0.562623	0.410662	0.250727
88		0.443661	0.314982	0.376947	0.456625	0.731	0.884434	0.561229	0.616793	0.043859	0.60412	0.485462	0.330441	0.512415	0.395627	0.450673	0.325763	0.575445	0.395126	0.287264	1.02527	0.294698	0.64477	0.320478	0.334705	0.476245	0.568004	0.701881	0.466478	0.673553	0.004435	0.611152	0.193701	0.875776	0.456212	0.217382	1.17245	0.481788	0.79051	0.821465	0.691856	0.958517	0.224406	0.44387	0.575822	0.605869	0.68893	0.737769	0.354834
96		0.590477	0.233594	0.312292	0.55498	0.405363	0.795022	0.565811	0.585729	-0.06799	0.422015	0.534609	0.644751	0.315085	0.561405	0.57144	0.285252	0.455713	0.268247	0.430214	0.795042	0.291958	0.809971	0.314467	0.408008	0.429137	0.669374	0.43362	0.583773	0.544912	0.136516	0.537704	0.162804	0.938897	0.556239	0.994495	1.36192	0.369211	0.630532	0.780384	0.784959	0.816693	0.00841	0.490206	0.635888	1.04607	0.728684	0.534424	0.461961
104		0.665252	0.436896	0.417238	0.4942	0.137784	0.808415	0.659777	0.663038	-0.04316	0.832999	0.637791	0.770102	0.543688	0.439078	0.540147	0.529435	0.52155	0.593101	0.479718	0.912694	0.223704	0.549982	0.34942	0.437084	0.331114	0.407258	0.727771	0.71987	0.564944	0.06991	0.486666	0.761034	0.503517	0.535005	0.636506	1.26214	0.283836	0.615886	0.760123	0.725635	0.963438	0.355606	0.556372	0.513255	0.835111	0.625346	0.99288	0.879691
112		0.670645	0.649221	0.318305	0.456453	0.075634	1.11591	0.713896	0.559641	-0.02593	0.842128	0.679586	0.838322	0.696129	0.395358	0.360726	0.544433	0.470864	0.463755	0.516905	0.858001	0.235087	0.915697	0.412609	0.605518	0.425321	0.509635	0.789944	0.830932	0.559555	-0.00375	0.685197	-0.15305	1.26878	0.643791	0.610594	1.05665	0.289884	0.762197	0.84118	0.703601	0.656792	0.547601	0.65798	0.464882	0.929232	0.818243	1.33848	0.63567
128		1.08195	0.476042	0.588405	0.506309	0.24917	0.874443	0.733912	0.811135	-0.17099	0.905508	0.691878	0.612516	0.786093	0.438276	0.650365	0.407434	0.548346	0.309934	0.525688	0.797699	0.097756	0.899262	0.40248	0.659262	0.3777	0.55646	0.61957	0.654028	0.589152	0.117867	0.376772	0.59123	1.39911	0.653549	0.804454	1.44623	0.332898	0.668992	1.16226	0.814273	0.883893	0.466177	0.393007	0.46409	0.874334	0.955474	0.816934	0.609701
144		0.819514	0.219825	0.542326	0.537765	0.39905	0.80806	0.798168	0.906055	-0.16949	0.661959	0.69811	0.756925	1.04114	0.547351	0.708145	0.540766	0.646595	0.526874	0.578508	0.811379	-0.05447	1.09566	0.345116	0.583014	0.720629	0.540973	0.536954	0.36727	0.682878	0.131495	0.741274	1.22006	0.84083	0.753213	0.762311	1.71135	0.25479	0.683449	1.0276	0.799002	0.86506	0.649381	0.617494	0.476324	0.754793	0.807031	0.636774	0.655383
160		0.602923	0.432178	0.630469	0.546888	0.100113	0.733852	0.82283	1.00853	-0.24399	0.760826	0.743144	0.808148	0.679806	0.482084	0.764119	0.3808	0.808	0.584777	0.572474	0.610222	0.54031	1.00852	0.523265	0.708477	0.688768	0.762453	0.401346	0.816681	0.502538	0.439258	0.466759	0.838281	0.905678	0.854588	0.744523	1.52595	0.472982	0.841105	0.807171	0.946209	0.682183	1.50481	0.664822	0.608454	0.622462	0.726076	0.523804	0.58912
176		0.673098	0.465965	0.646513	0.766627	0.490497	1.03551	0.894655	0.784799	-0.5639	0.897621	0.856945	0.901582	0.529652	0.808406	0.778248	0.658669	0.66457	0.357742	0.7616	0.302895	0.242747	0.706903	0.730393	0.738765	0.68876	0.791388	0.621786	0.58943	0.746936	0.16636	0.444006	1.81904	0.718843	0.600838	0.710657	1.43981	0.458766	0.751103	0.858234	0.64035	0.973696	0.922284	0.731612	0.563048	0.615956	0.686162	0.467605	0.59562
192		0.734146	0.691867	0.474682	0.753783	0.568451	1.23402	0.796443	1.09426	-0.8047	0.953312	0.843705	0.888086	0.524656	0.717754	0.944238	0.543946	0.677385	0.526645	0.72645	0.185781	0.605902	1.21612	0.563165	0.51869	0.909856	0.82309	0.467408	0.702817	0.677001	0.373211	0.505323	3.00704	0.611383	0.739178	1.11231	1.13908	0.3674	0.784619	0.858692	0.446369	1.01779	0.513778	0.790526	0.43506	0.699618	0.841585	0.754142	0.633628
208		0.964026	0.813177	0.561994	0.870101	0.202614	1.00218	1.04769	0.787329	-0.72815	0.854913	0.844113	1.16741	0.486888	0.698345	0.976939	0.54751	1.12846	0.591799	0.873408	0.415581	0.267376	0.833512	0.638569	0.589352	1.13689	0.725305	0.310491	0.431437	0.783873	0.349757	0.657102	0.955961	0.505056	0.637119	1.01175	1.53768	0.341168	0.731368	0.745069	0.848639	1.03865	0.40826	0.634088	0.646707	0.706226	0.975084	0.507616	0.382984
224		0.738998	0.642934	0.663261	0.617406	0.856198	1.33793	1.15273	0.641138	-0.32124	0.692808	0.820995	0.673485	0.396929	0.720992	0.691489	0.620186	1.04342	0.348107	0.699788	0.389666	0.148244	1.07807	0.593555	0.684934	0.686864	0.670146	0.376322	0.367135	0.761965	0.811849	0.773929	1.80362	0.697038	0.751327	0.96383	1.33953	0.370538	1.02062	0.737713	1.0677	1.33823	1.20029	0.689266	0.54574	0.656078	0.87408	0.400475	0.506373
240		0.830914	0.483447	0.611309	0.5763	0.91937	0.971701	0.989788	0.587129	-0.30941	1.09296	0.879154	1.17613	0.58368	0.611766	0.523723	0.480684	1.16781	0.538538	0.542105	0.284076	0.326545	1.37199	0.930266	0.928778	1.07806	0.828321	0.597565	0.672616	0.828899	0.723147	0.499156	1.32966	0.719496	0.52062	0.912088	0.995373	0.515022	0.895	1.07005	0.810544	0.665317	1.10324	0.686718	0.572764	0.737552	0.827548	0.519672	0.699177
272		0.849313	0.51704	0.891075	0.525448	0.395793	0.913145	1.09557	1.24744	0.072855	0.974809	0.889371	0.886834	0.581789	0.56811	0.791149	0.83559	0.942119	0.76095	0.613522	0.957832	0.356848	1.64449	0.898449	1.03828	0.959564	0.873981	0.257071	0.5514	0.811169	0.799384	0.677864	1.13609	1.03881	0.673625	1.14733	1.69195	0.583706	0.99188	1.14223	0.90189	0.642238	0.744882	0.662693	0.34524	0.67656	0.877055	0.533682	0.568099
304		1.28439	0.777633	0.79845	0.403401	-0.21936	0.96881	1.02938	1.083	-1.21912	1.25404	0.794259	0.970537	0.611427	0.946792	0.799573	0.557062	0.847354	0.520714	0.53153	0.710858	0.456719	1.62734	1.06333	1.13746	0.712066	0.841808	0.629335	0.680188	0.780993	0.872061	0.389151	1.49292	0.902596	0.601434	1.04963	1.55255	0.571328	0.794483	0.783277	1.21135	0.919841	0.87712	0.6789	0.418675	0.841407	0.986716	0.40189	0.927136
336		1.05005	0.741563	1.04857	0.771164	0.17412	1.16041	0.854792	0.975413	-0.32964	1.34081	0.800928	0.649289	0.395193	1.33462	1.06749	0.790339	1.06604	0.596398	0.588807	0.709119	0.773004	1.31229	0.772178	1.05435	1.01771	0.87808	0.914469	0.785426	0.96345	1.23429	0.797281	1.28776	0.622697	0.696342	0.234618	1.6173	0.519944	0.753207	1.17371	1.17301	0.45638	0.507713	0.820545	0.687117	0.954907	0.838661	0.556856	1.0051
368		1.11003	0.85249	0.646316	0.810326	0.526891	0.939929	0.896779	0.942343	0.150261	0.788386	0.80665	0.906281	0.783605	1.39089	0.86913	0.576876	1.0852	0.510337	0.544442	0.247973	0.297871	1.30704	1.18881	1.23476	0.955654	0.875807	0.644165	0.88532	1.01679	1.00289	0.639433	1.43151	0.442083	0.84289	0.488741	1.6296	0.653945	0.820347	1.27755	1.1215	0.840994	0.827942	1.03941	0.724311	0.86296	0.709367	0.64253	0.723829
400		1.0797	0.741095	0.805319	0.662367	1.11914	1.28921	0.867321	1.20697	1.06925	1.30259	0.826427	0.933501	0.75558	1.07117	0.992389	0.621884	0.838607	0.495547	0.451739	0.890608	0.564813	0.988078	1.36506	1.13431	0.93691	1.11069	0.45037	0.746354	1.03646	1.14469	0.757127	0.514575	0.793592	1.01776	0.574512	1.37261	0.585696	0.965078	1.22953	0.975891	0.367738	1.78541	0.867169	0.800082	1.0697	1.03935	0.74278	0.534401
432		1.00558	0.562088	0.91113	0.669704	0.763561	1.31358	0.758482	1.18825	0.697363	1.32737	0.816892	0.888402	0.662136	1.10506	0.754614	0.82913	0.698633	0.719916	0.59609	0.893789	0.364824	1.35597	1.15908	1.11792	0.944952	1.05525	0.676137	0.709392	1.18246	1.14076	1.0363	1.13355	0.760286	0.802621	1.20205	1.57721	0.618503	0.920364	1.4055	0.962342	0.767486	1.97097	0.888299	0.587955	1.16119	1.13565	0.835837	0.606588
Time (s)		EGFP-SctQ SctD(2C) + Reducing
0		0	0	0	0	0	0	0	0	0	0	0	0	0	0	0	0	0	0	0	0	0	0	0	0	0	0	0	0	0	0	0	0	0	0	0	0	0	0	0	0	0	0	0	0	0	0	0	0
2		-0.07155	-0.00096	0.157273	0.141601	-0.02967	0.433973	-0.02139	-0.23047	0.057524	0.08556	0.220216	0.07494	-0.02956	-0.1686	0.072399	0.113036	-0.08069	0.018064	0.174416	-0.28127	0.034849	0.18742	-0.05954	0.047136	-0.11841	0.021796	0.054223	-0.05131	0.000378	0.133516	0.092643	0.083001	-0.03123	0.121363	0.007782	-0.09975	-0.00301	0.104088	0.187422	0.172442	0.005265	-0.00366	0.221631	0.154283	0.100313	0.204828	0.073678	0.011442
4		-0.10388	0.123932	0.399575	0.575462	0.026488	0.531574	-0.00226	-0.26021	0.0919	0.121488	0.122463	0.175126	-0.01757	-0.19126	-0.00057	-0.03872	-0.1243	-0.01349	0.163986	-0.06404	-0.06471	0.202507	-0.01791	0.176583	-0.07001	-0.02692	0.080448	0.049362	0.023955	-0.04201	0.173607	0.149855	-0.00036	0.327911	0.02578	-0.09663	0.028018	0.242643	0.144246	-0.01493	-0.01363	-0.01832	-0.10589	0.044129	0.094422	0.152759	0.032271	0.053457
6		-0.02085	0.111274	0.363917	0.361958	-0.00201	0.171537	-0.05692	0.002314	0.249302	0.178192	0.102369	0.183536	0.011193	-0.09763	0.067208	0.183101	0.145919	0.050301	0.147119	-0.33365	0.125342	0.24693	-0.06156	-0.00861	-0.05368	-0.01271	0.109505	0.006035	0.035847	0.233075	0.186704	0.15107	0.080813	0.199525	0.112369	-0.29423	0.055001	0.115422	-0.09361	0.228175	0.04189	-0.00342	0.244973	0.244315	0.069887	0.104389	0.067525	0.021218
8		-0.12909	0.143407	0.319721	0.529294	-0.02639	0.164075	-0.00811	0.011478	0.264741	0.196159	-0.04024	0.314245	0.09917	0.38306	0.075882	0.158282	0.006856	0.061681	0.273911	-0.07878	0.093507	0.148272	-0.25158	-0.00104	-0.02482	-0.0246	0.095612	-0.01816	0.013612	0.355355	0.215584	0.078809	0.057787	0.14027	0.041358	0.183059	0.030252	0.340817	0.034475	0.088047	-0.00047	-0.03654	0.165558	0.039932	0.199417	0.281132	0.153043	0.182655
10		-0.11846	0.107524	0.370365	0.663229	0.043773	0.478784	-0.10273	-0.0561	0.311434	0.147446	-0.02774	0.18849	0.198067	0.097852	0.066904	0.090861	-0.05136	0.034784	0.144063	-0.04772	0.205564	0.192448	-0.26083	0.067647	-0.03329	0.043151	0.112899	-0.0326	0.119515	0.230142	0.091224	0.059666	0.059133	0.335795	0.069758	0.105498	-0.06368	0.254889	-0.11855	0.152072	-0.04026	0.049767	0.285576	0.261901	0.220757	0.363801	0.221073	0.078489
12		-0.13033	0.070036	0.420488	0.653367	0.044013	0.394651	-0.1875	-0.01462	0.27744	0.203227	-0.04157	0.323834	0.325127	-0.18125	0.107938	0.042686	-0.15844	0.0152	0.318988	-0.17626	0.118025	0.228313	-0.25718	0.018435	0.062739	0.066173	0.183248	-0.0796	0.107678	0.078042	0.146846	0.161746	0.005651	0.357254	0.022324	-0.3138	0.073984	0.275265	-0.14101	0.131206	0.083993	0.070347	0.295639	0.392831	0.267053	0.259426	0.120162	0.133518
14		-0.11474	0.120568	0.526073	0.192126	0.013565	0.834187	-0.05213	-0.11582	0.355114	0.108998	-0.02202	0.425716	0.33632	-0.01801	0.077881	0.170479	0.029316	0.029163	0.329217	-0.40832	0.062453	0.136366	-0.1546	0.070044	-0.1579	0.195436	0.162649	0.115296	0.195208	0.116319	0.147011	0.104182	0.085931	0.449523	0.101186	0.048327	0.062624	0.397084	-0.17418	0.187191	-0.0189	0.077457	0.418083	0.107081	0.453646	0.238293	0.126043	0.228465
16		-0.07468	0.09162	0.561596	0.377709	0.022529	0.924541	-0.16656	-0.08387	0.245933	0.274791	-0.29683	0.28537	0.414196	-0.07675	0.084662	0.290727	-0.0233	0.041622	0.186442	-0.18051	0.079154	0.132859	-0.25768	0.101943	-0.09003	-0.00714	0.192529	0.002813	0.199458	0.209506	0.241386	0.23157	-0.04894	0.378569	0.071814	-0.14249	0.005444	0.155368	0.102512	0.345239	0.116365	0.112741	0.265186	0.047944	0.282663	0.170667	0.240824	0.163754
20		-0.03664	0.122685	0.45232	0.608846	-0.04661	0.548819	-0.04075	-0.12117	0.127153	0.180265	-0.10104	0.409992	0.235507	-0.09618	0.306967	0.47218	0.151551	0.205828	0.349147	-0.14408	0.040787	0.255696	0.104565	0.19322	-0.11084	-0.06585	0.227444	-0.04447	0.220776	0.363794	0.384524	0.19097	0.036013	0.510416	0.192536	0.126733	0.032651	0.418496	0.112474	0.15177	-0.02922	0.117073	0.262226	0.628815	0.31415	0.262998	0.223696	0.19271
24		0.02299	0.156566	0.406877	0.553416	0.067465	0.168586	-0.09658	-0.15292	0.288807	0.199916	-0.18645	0.166996	0.248809	-0.19274	0.092654	0.386632	-0.13809	0.070187	0.343513	-0.37398	0.021328	0.247124	-0.02435	0.227869	0.004921	0.087981	0.320717	0.202005	0.238955	0.254163	0.255143	0.076039	0.013838	0.498841	0.232222	0.247205	0.186339	0.399436	-0.07624	0.095656	0.075156	0.229819	0.122844	0.498019	0.497207	0.414182	0.305748	0.17472
28		0.136163	0.28217	0.506701	0.588198	-0.00861	0.178804	0.099546	-0.2001	0.106762	0.208644	-0.16509	0.122056	0.373601	-0.05733	0.149129	0.219395	0.285068	0.127748	0.390772	-0.20844	0.034003	0.201854	-0.0834	0.219993	-0.05376	-0.14466	0.289463	0.079544	0.147659	0.511819	0.259651	0.116985	0.347079	0.293571	0.282843	0.027283	0.161149	0.464077	-0.00221	0.352478	0.02592	0.316439	0.254616	0.109165	0.5722	0.414841	0.135774	0.185766
32		0.092876	0.407578	0.457497	0.873107	0.249508	0.353858	0.17647	-0.10403	0.323796	0.208733	-0.02176	0.089138	0.321915	-0.05401	0.332803	0.120676	0.224723	0.181615	0.474074	-0.40257	0.018894	0.101704	0.020621	0.457776	0.148472	-0.03701	0.422359	0.133892	0.111512	0.471957	0.258562	0.179342	0.198995	0.359508	0.298695	0.607761	0.123801	0.374106	0.426605	0.369953	0.032542	0.289877	0.586317	0.13873	0.556962	0.522438	0.243138	0.46267
36		-0.00546	0.615423	0.614601	0.197295	0.182945	0.166376	0.370242	-0.15353	0.379271	0.321473	0.071842	0.213137	0.229979	-0.09382	0.249314	0.502347	0.130516	0.198691	0.23448	-0.31688	0.026211	0.34832	0.027289	0.457999	0.014462	0.079045	0.403621	-0.04473	0.102521	0.479923	0.322637	0.222974	0.270271	0.532932	0.550791	0.633455	0.068819	0.436746	0.631199	0.339754	0.145332	0.38843	0.692331	0.347276	0.44808	0.416153	0.237596	0.227765
40		-0.10264	0.54756	0.728691	0.33219	0.156052	0.793969	0.046386	-0.05447	0.123115	0.228916	-0.46437	0.292121	0.06148	0.125598	0.253527	0.449563	0.436913	0.283552	0.485511	0.099136	0.049807	0.317586	-0.16279	0.501464	-0.01251	-0.07756	0.382496	0.156725	0.096052	0.572465	0.296342	0.329872	0.235532	0.444655	0.247341	0.585634	0.109125	0.601018	0.43056	0.496875	0.217715	0.340997	0.539787	0.554857	0.507628	0.363288	0.255744	0.306096
44		-0.00584	0.514127	0.926387	0.276578	0.254334	0.572185	-0.22231	-0.04827	0.261213	0.266513	-0.30036	0.480909	0.175616	-0.01831	0.39825	0.19715	0.568414	0.282424	0.33099	0.160637	0.093148	0.433196	0.170921	0.698845	-0.01772	0.014181	0.450934	-0.0796	0.037854	0.400106	0.294429	0.131045	0.209041	0.358911	0.379379	0.617276	0.377251	0.511529	0.645003	0.297204	0.298253	0.496483	1.30678	0.636066	0.486795	0.457254	0.258745	0.526961
48		0.078185	0.779108	0.636098	0.39521	0.292817	0.383617	0.03583	-0.02137	0.262525	0.263202	-0.29186	0.668484	0.268215	0.132503	0.177995	0.187288	0.726606	0.339632	0.526105	0.072686	0.147788	0.450277	-0.02717	0.776712	0.033793	-0.22742	0.493674	-0.02053	0.045954	1.0127	0.402465	0.223998	0.221582	0.376459	0.491613	0.757618	0.439582	0.742791	0.537917	0.349929	0.054545	0.468829	0.91041	0.411828	0.518612	0.497726	0.257112	0.565868
56		0.283126	0.954931	0.4624	0.528275	0.368718	1.0032	-0.06631	0.253507	0.459509	0.458291	-0.51416	0.457224	0.129371	-0.02618	0.242628	0.301351	0.432134	0.214455	0.773315	-0.06999	0.33393	0.32529	-0.04596	0.617616	0.041401	-0.1395	0.550382	-0.11053	0.092242	0.579551	0.678067	0.48654	0.231895	0.26984	0.461501	0.720104	0.569163	0.748601	0.386985	0.355384	-0.0131	0.640728	1.17359	0.248614	0.733196	0.656838	0.322905	0.378914
64		0.072204	0.717186	0.449365	0.324171	0.464195	1.19324	-0.03663	0.190006	0.523052	0.580895	-0.21158	0.729368	0.338707	-0.06707	0.446734	0.399566	0.342796	0.220758	0.563871	0.068847	0.448723	0.365043	0.177644	0.959533	0.166015	-0.07956	0.566291	0.123954	0.119698	1.03899	0.630759	0.477523	0.464566	0.217643	0.497661	-0.37738	0.467309	0.874749	0.54969	0.526575	0.254531	0.670213	0.685063	0.156121	0.718195	0.669311	0.381593	0.52179
72		0.17036	1.02557	0.41182	0.577725	0.601808	0.760013	0.011093	0.169349	0.32488	0.543347	-0.16383	0.768064	0.500777	0.014049	0.385517	0.485214	0.508225	0.296439	0.98769	0.122853	0.450348	0.449203	0.275782	0.873631	0.141317	0.228451	0.510869	0.155334	0.385714	0.542354	0.64283	0.51817	0.565673	0.511648	0.501041	0.158809	0.423263	1.04066	0.297189	0.607486	0.191908	0.658598	1.13312	0.401073	0.696984	0.570835	0.403698	0.432123
80		0.166917	0.996918	0.371242	0.349626	0.544588	0.627589	0.355777	0.435142	0.242335	0.651367	-0.2726	0.685941	0.432007	-0.07224	0.385327	0.195408	0.299099	0.32802	0.410014	-0.07364	0.452374	0.484863	0.398933	1.04864	0.050754	0.082666	0.566707	0.186638	0.311433	0.601264	0.624342	0.546165	0.612964	0.670686	0.520187	-0.50678	0.542292	1.12647	0.683909	0.841468	0.322943	0.893202	0.748586	-0.17804	0.553603	0.583798	0.631561	0.583384
88		0.32094	1.17166	0.414783	0.467377	0.813419	0.830897	0.15049	0.386149	0.484926	0.553161	-0.25462	0.904424	0.497489	0.005064	0.561325	0.226271	0.40016	0.383254	0.638764	0.071252	0.390386	0.520695	0.23893	0.743765	0.279922	0.112667	0.60441	0.187874	0.268173	0.634615	0.508559	0.487599	0.501383	0.703535	0.424293	0.434298	0.540565	1.06115	0.643464	0.688452	0.188675	0.638379	1.14365	0.221326	0.669135	0.384426	0.425541	0.667781
96		0.506478	1.07058	0.445062	0.361986	0.864164	1.56365	0.122975	0.705533	0.336777	0.772147	-0.21379	0.547496	0.4418	0.198333	0.59667	0.396393	0.383643	0.457232	0.681782	-0.04053	0.349914	0.535406	0.350702	0.744533	0.35564	0.334966	0.666971	0.25181	0.337728	0.799569	0.627113	0.649306	0.922181	0.971262	0.374927	-0.27682	0.447149	0.941734	0.553145	0.624661	0.23168	0.760837	1.02525	0.179438	0.858795	0.4027	0.614231	0.487216
104		0.447496	1.19829	0.603282	1.00468	0.72599	1.59224	0.270428	0.376668	0.560156	0.92829	0.123574	0.816083	0.49518	0.111221	0.433234	0.288438	0.589965	0.564129	0.761821	-0.28102	0.449748	0.573741	0.322165	0.925531	0.429524	0.463322	0.662249	0.247333	0.376493	0.607952	0.775792	0.52015	0.662374	0.791812	0.41297	1.11354	0.590709	1.06811	0.839095	0.69977	0.183901	0.731993	0.677029	0.427162	0.688805	0.565531	0.700335	0.960085
112		0.462498	1.09274	0.653387	0.919583	0.849174	1.70574	0.124115	0.388342	0.535084	0.792773	0.161564	0.932883	0.285843	0.110344	0.572716	0.383519	0.502617	0.729638	0.900686	0.12643	0.522264	0.553543	0.282949	0.676659	0.396723	0.595826	0.611496	0.256353	0.439059	0.319073	0.742315	0.660699	0.800473	1.00643	0.348303	0.869592	0.609903	1.10789	0.788703	0.613555	0.100128	0.636221	0.65724	0.268379	0.637564	0.640598	0.431767	0.565356
128		0.675767	0.935005	0.847564	0.382474	0.96202	1.88992	0.417134	0.158687	0.60118	0.845439	-0.00109	1.20091	0.43898	0.601482	0.66082	0.59431	0.325678	0.715122	1.08416	-0.19305	0.482958	0.518414	-0.04405	0.871197	0.78215	0.440133	0.75592	0.818522	0.419364	0.347061	0.825681	0.569301	0.923523	0.585969	0.454565	2.20207	0.414144	0.748998	0.968123	0.502711	0.274426	0.958786	1.25417	0.352275	0.842835	0.587644	0.482533	0.578065
144		0.733614	0.623615	1.05314	0.37654	0.802933	1.47811	0.287002	0.342253	0.833785	0.605486	-0.0706	0.968255	0.290777	0.411916	0.75534	0.385768	0.908534	0.851673	1.24755	0.839399	0.591028	0.55067	0.349233	0.615731	0.679125	0.486274	0.733614	0.606251	0.613035	0.52645	0.699725	0.468555	0.784642	0.825386	0.555777	2.1165	0.268452	0.488088	0.585302	0.677914	0.456484	0.987435	1.19734	0.229472	0.856026	0.611047	0.411222	0.725236
160		0.419282	0.739637	0.926741	0.640762	0.876005	1.46148	0.135907	1.04969	0.365976	0.58825	0.299609	1.01451	0.479018	0.313862	0.522359	0.433026	0.813492	0.901752	1.39348	0.091563	0.593301	0.513564	0.163648	0.515672	0.721019	0.769714	0.742945	0.680161	0.482278	0.322001	0.834282	1.08369	0.713843	0.671254	0.607703	1.36323	0.298184	0.572838	0.546646	0.662301	0.23876	1.06852	0.750851	0.45801	0.796501	0.562816	0.554549	0.739916
176		0.428202	0.59841	1.16618	0.763987	1.15447	1.20823	0.133343	0.570976	0.427018	0.560062	-0.16495	0.804376	0.699292	0.577481	0.729817	0.454441	0.681772	1.00019	1.44148	0.526258	0.805007	0.623164	0.788045	0.654901	0.867888	0.965525	0.96837	0.8234	0.643559	0.693622	1.01626	0.817815	0.977688	0.823158	0.738545	1.04522	0.249916	0.984576	0.402166	0.510661	0.304349	0.878131	1.1511	0.282789	0.905944	0.546173	0.699455	0.734965
192		0.845097	0.777497	1.05083	0.556545	0.9623	2.31363	0.115449	0.090795	0.752599	0.569889	-0.10524	0.901809	0.787675	0.817404	1.00831	0.682168	0.64142	1.22677	1.28632	0.387197	0.816634	0.582907	0.042223	0.976389	0.767638	0.571047	0.91094	0.854506	0.94496	0.337644	0.591034	0.774633	1.04965	0.723919	0.765593	-0.46925	0.347892	1.08636	0.729926	0.837741	0.253509	0.853538	0.329527	0.794396	0.867426	0.400727	0.589974	0.761515
208		0.653953	0.559553	1.17077	0.818665	0.914357	1.97572	0.358967	-0.02078	0.588974	0.807798	0.277108	0.892828	0.557857	0.201491	0.977717	0.247705	0.661239	0.894441	1.51818	0.110472	0.920252	0.461056	0.230882	1.15336	0.844168	0.786935	0.874815	0.520524	0.917495	0.463698	0.671552	0.951602	1.32498	0.421398	0.726382	-0.1219	0.466381	0.696531	0.64297	0.533396	0.502622	1.10213	0.996237	0.206751	0.724118	0.51666	0.766473	1.09388
224		0.783117	0.293246	1.23945	0.875992	0.689951	1.31899	0.403304	0.179847	0.554666	0.741904	0.200368	0.612849	0.658345	1.04362	0.676095	0.455341	0.541181	0.859264	1.20878	0.329689	1.03695	0.572852	0.972729	0.877078	0.795895	0.90431	0.804493	0.867073	0.899329	0.318512	1.01296	0.8552	0.509806	0.859569	0.685585	-1.25548	0.274356	0.843898	0.054979	0.545473	0.329767	1.07776	0.554217	0.335745	0.715958	0.69817	0.861498	1.04137
240		0.758243	0.569112	1.34937	0.805375	0.881091	1.59007	0.423095	0.115705	0.566404	0.690802	0.139946	0.633387	0.685455	0.811465	0.870751	0.451384	0.786479	1.18642	1.29907	0.598334	1.04794	0.795445	0.808874	0.990105	1.12761	1.02088	1.05882	0.971599	0.922228	1.28569	1.25963	0.585988	0.338372	0.814923	0.935411	-0.76921	0.503187	0.782353	0.422451	0.316748	0.30256	0.946303	0.975813	0.548929	0.569571	0.773408	0.601525	1.3506
272		0.587143	0.353245	1.19973	1.14983	0.534453	1.10437	0.213638	-0.04273	0.724808	0.600154	0.012205	0.371002	0.579512	0.777248	0.957188	0.503045	0.665482	1.05977	1.10098	0.992642	1.24904	0.675015	0.524015	0.66365	0.975515	0.725563	0.907627	0.57162	1.04952	1.02243	1.04005	0.643905	0.865684	0.711675	0.654613	-1.75296	0.386562	0.98164	0.412245	0.864027	0.491869	0.951548	0.906191	0.192576	0.640394	0.418751	0.847308	0.777085
304		0.651174	0.606179	1.09863	1.1732	0.694802	1.62085	0.107509	0.062029	0.365416	0.765699	-0.22545	0.549736	0.650662	0.668166	1.08386	0.311938	0.550385	1.07853	1.00467	0.999345	0.843782	0.991083	0.569582	0.928943	0.646926	0.594328	0.99241	0.59762	0.76673	1.07431	1.29104	0.688701	0.969374	0.35044	0.512022	-1.04039	0.686808	0.708388	0.595797	0.492138	0.290394	0.948062	0.854393	0.613703	0.861792	0.229221	0.608227	0.823811
336		0.716248	0.39887	1.25542	1.31556	0.805647	1.90113	0.213424	0.22724	0.659856	0.833181	0.071113	0.695372	0.517905	0.537162	0.640222	0.268239	0.792132	0.94729	1.28949	1.02554	0.916678	0.585761	1.35569	0.72716	0.641094	0.977169	0.555357	0.791007	1.06171	0.264519	0.815709	0.631832	1.81846	0.552639	0.647022	-0.27168	0.534506	0.895056	0.625845	0.794678	0.220277	0.918112	0.381916	0.887965	0.998675	0.750197	0.755737	1.04297
368		0.754177	0.627522	0.794688	1.0268	0.889707	1.78619	0.403033	0.101076	0.136443	1.07897	0.375087	0.770789	0.866358	1.28171	0.806223	0.704629	0.687171	0.947341	1.11513	1.53511	0.743876	0.785066	1.20154	0.583387	0.972207	0.759172	0.752903	0.701415	1.00912	0.747502	0.614912	0.60288	0.584408	0.779046	0.681648	-0.38872	0.318047	0.792871	0.466889	0.878694	0.435143	0.864279	1.14833	0.375391	0.962698	0.784646	0.749835	1.10188
400		0.584522	0.479223	1.20792	1.089	0.724571	0.95362	0.609155	0.642654	0.537416	0.979248	0.253235	0.785391	0.950573	0.625678	0.603524	0.204325	0.860944	0.947723	1.42421	0.847829	0.538055	1.01049	0.897673	0.709195	1.10056	0.67609	0.731291	0.614515	1.09139	0.060337	1.12189	0.730533	0.708692	0.747947	0.240843	-0.20245	0.612386	0.532792	0.456387	0.55334	0.231437	0.780986	0.583114	0.955104	0.823209	1.08242	0.885401	1.07867
432		0.717808	0.725038	0.905461	1.03265	0.634326	1.5125	0.36619	0.013979	0.542664	0.676594	-0.17068	0.974784	1.07146	0.436499	0.908547	0.567686	1.61237	0.819514	1.717	0.614815	0.875259	0.821904	1.16121	0.483566	0.796552	0.371073	0.758562	0.583014	0.913061	0.228211	0.656688	0.583033	1.18369	0.71122	0.436382	0.477148	0.384978	0.864559	0.575276	0.825457	0.43393	0.905243	1.18605	0.546108	0.951006	1.05596	1.12846	0.917263
Best-fit values	EGFP-SctQ SctD(WT) + Reducing	EGFP-SctQ SctD(2C) + Reducing
X0	= 0.000	= 0.000
Y0	= 0.000	= 0.000
Plateau	0.8669	0.7935
K	0.01035	0.01218
Tau	96.58	82.09
Half Life	66.94	56.9
Span	0.8669	0.7935
95% CI (profile likelihood)
Plateau	0.8442 to 0.8906	0.7697 to 0.8184
K	0.009671 to 0.01108	0.01121 to 0.01323
Tau	90.27 to 103.4	75.61 to 89.18
Half Life	62.57 to 71.68	52.41 to 61.82
Goodness of Fit
Degrees of Freedom	2884	2923
R squared	0.6295	0.4947
Sum of Squares	145.7	219.6
Sy.x	0.2248	0.2741
Constraints
X0	X0 = 0	X0 = 0
Y0	Y0 = 0	Y0 = 0
Plateau	Plateau < 1.1	Plateau < 1.1
K	K > 0	K > 0
[truncated: 31 more columns]

[truncated: 18 more sheets: Fig. 8B FRAP Crosslinking, Fig. 9A SctV Coomassie, Fig. 9B SctV Quantification, Fig. 9C SctS Coomassie, Fig. 9D SctS Quantification, Suppl. Fig. 2 WB SctD, Suppl. Fig. 4A Curves SctD, Suppl. Fig. 4B Curves SctQ, Suppl. Fig. 4C Curves SctV, Suppl. Fig. 4D Half-Time, Suppl. Fig. 5A Western Blot, Suppl. Fig. 5B Curves, Suppl. Fig. 7 WB SctC & SctJ, Suppl. Fig. 8 WT Crosslinking, Suppl. Fig. 10A Recovery Curves, Suppl. Fig. 10B Half-Time, Suppl. Fig. 12 WB SctV-FLAG, p-values for all Figures]
